# Supplementary material for: Kale improves bowel movements in constipated women and affects some intestinal microbes and metabolites: a pilot study
Source: Front Nutr. 2023 Nov 29;10:1247683. doi: 10.3389/fnut.2023.1247683 (PMC10717843; doi:10.3389/fnut.2023.1247683)
Supplement: Supplementary file 1 [file Data_Sheet_1.XLSX]

## Sheet: readme
	S1	Detail of selection and Exclusion criteria
	S2	Relative area of fecal metabolites (no unit); Colname represents {subject_id}_{timepoint} P1: control 0 week, P2: control 2 weeks, P3: control 4 weeks, T1: Kale 0 week, T2: Kale 2 weeks, T3: Kale 4 weeks
	S3	Amount of fecal metabolites (nmol/g dry feces); Colname represents {subject_id}_{timepoint} P1: control 0 week, P2: control 2 weeks, P3: control 4 weeks, T1: Kale 0 week, T2: Kale 2 weeks, T3: Kale 4 weeks
	S4	Relative abundance of fecal microbiota (no unit); Colname represents {subject_id}_{timepoint} P1: control 0 week, P2: control 2 weeks, P3: control 4 weeks, T1: Kale 0 week, T2: Kale 2 weeks, T3: Kale 4 weeks
	S5	Baseline characteristics of subjects
	S6	Statistical test result (microbiota); p-value represents Wilcoxon signed-rank test and q-value is calclated by p-value correction by Benjamini-Hochberg method
	S7	Statistical test result (metabolome); p-value represents Wilcoxon signed-rank test and q-value is calclated by p-value correction by Benjamini-Hochberg method
	S8	Correlation analysis of stool frequency and intestinal features; Response score, correlation difference value before and after intake in stool frequency with each microbe and metabolite abundance; Baseline, correlation difference value before and after intake in stool frequency with baseline values of each microbe and metabolite abundance

## Sheet: S1
Selection criteria	1) Women between 20 to 59 age
	2) defecate 3 to 5 times in a week
	3) Not regularly use medicines, foods that affect the intestinal environment, or supplements during the test period
	4) Subjects who has received an explanation of the clinical trial in advance and obtained written consent by the person himself / herself
Exclusion criteria	1) Abdominal surgical operation within 6 month before the test
	2) Using antibiotics for 1 week or more within 6 month before the test
	3) Subjects who have allergy to test food
	4) Smokers
	5) Heavy drinkers of alcohol
	6) Subjects who are living together (e.g. consort and partner) has planned to participate to the same clinical test
	7) Subjects who plan big change of lifestyle during the test
	8) Subjects with tendency of chronic diarrhea
	9) Subjects who take Warfarin
	10) Subjects who considered unfitness for the test because of having previous and/or current medical history of serious disease of liver, kidney and heart
	11) Subjects who suspected chronic or serious infectious disease
	12) Females who are pregnant, possibility of pregnancy and lactating
	13) Subjects who have participated the other clinical test within 1 month before the test start
	14) Subjects who have consumed medicines and/or foods which affect intestinal environment (e.g. yogurt, lactic acid bacteria beverage, oligo-sugar and dietary fiber) in the last 2 weeks before the day of preliminary examination
	15) Subjects who cannot refrain from consumption of medicines and foods which affect intestinal environment during test period
	16) Subjects who have been determined ineligible by principal investigator or sub-investigator.

## Sheet: S2
	03_T1	03_T2	03_T3	03_P1	03_P2	03_P3	05_T1	05_T2	05_T3	05_P1	05_P2	05_P3	06_T1	06_T2	06_T3	06_P1	06_P2	06_P3	10_T1	10_T2	10_T3	10_P1	10_P2	10_P3	13_T1	13_T2	13_T3	13_P1	13_P2	13_P3	14_T1	14_T2	14_T3	14_P1	14_P2	14_P3	20_T1	20_T2	20_T3	20_P1	20_P2	20_P3	23_T1	23_T2	23_T3	23_P1	23_P2	23_P3	01_P1
Deoxycholic acid	0.232185	0.753667	1.19709	0.620491	0.411261	0.748315	1.5985	1.20132	2.43513	0.571758	1.58838	1.19507	1.02352	1.04066	1.0597	0.716236	0.809312	0.567111	1.10196	1.1737	1.79577	0.415134	2.32272	0.142684	2.56737	2.8254	1.42762	1.46015	0.327932	1.08799	0.855426	0.864982	3.33916	2.54893	0.461755	1.14776	1.90427	1.18362	0.875482	0.913712	2.73819	1.56461	0.775906	1.10242	0.326443	1.32255	0.311305	0.470313	0.414434
Butyric acid	0.380697	0.434429	0.379445	0.22507	0.187099	0.646416	2.45827	1.17351	0.915843	0.491844	2.41918	0.761311	0.588344	0.541393	0.320242	0.214909	0.412904	0.396464	0.410321	0.590857	0.418506	0.265742	0.448003	0.159364	0.901699	0.267409	0.364582	0.275652	0.19597	0.435446	0.29877	0.21398	1.19843	0.997603	0.268776	0.743027	0.448708	1.16026	0.810648	0.586613	0.43932	0.880005	0.294227	0.734559	0.316807	0.311253	0.185805	0.157259	3.22653
Glu	0.433255	0.770338	0.577062	0.496856	0.863791	0.637256	1.34033	1.42413	1.10555	0.789704	1.26262	1.34851	0.459161	0.362657	0.180416	0.298595	0.179793	0.276614	0.711663	0.497111	0.349459	0.392144	0.375301	0.338735	0.296509	0.277664	0.53431	0.463245	0.638076	0.628843	0.317882	0.284846	1.01047	0.844063	0.32435	0.423402	0.71472	0.887888	0.577469	1.13768	1.21919	1.09215	0.632901	1.08285	0.833041	0.403704	0.61111	0.49994	0.878411
Propionic acid	0.254253	0.398433	0.344294	0.162999	0.171938	0.401032	1.29522	0.679632	0.513635	0.332264	1.41067	0.540418	0.285427	0.257103	0.159623	0.130107	0.190297	0.20456	0.13908	0.181999	0.173419	0.135776	0.152821	0.0932423	0.213858	0.105835	0.132266	0.0917352	0.0891284	0.131296	0.2028	0.145994	0.627488	0.707806	0.148736	0.365669	0.296019	1.23142	1.07634	0.441991	0.313807	0.620175	0.177665	0.832931	0.212302	0.184322	0.100944	0.105934	1.14602
Glycerol	0.436823	0.647811	0.387348	0.401078	0.368423	0.410026	0.344974	0.455523	0.348037	0.236112	0.454585	0.399051	0.329826	0.455263	0.425521	0.420741	0.374572	0.450967	0.43202	0.531699	0.391219	0.518121	0.380138	0.495823	0.467753	0.354348	0.540628	0.371939	0.357342	0.443619	0.365701	0.336838	0.389033	0.376931	0.309723	0.480423	0.418452	0.305357	0.490721	0.542009	0.382021	0.388473	0.427851	0.395184	0.446022	0.273164	0.38107	0.389577	0.559396
Cholic acid	0.0296969	0.148639	0.0665396	0.048837	0.0649107	0.176187	0.273579	0.0651526	0.059103	0.0631311	0.329476	0.0792507	0.142767	0.0866575	0.174367	0.103143	0.0718529	0.114314	0.0491791	0.0421047	0.0193369	0.0173176	0.0386904	0.0118733	0.0462159	0.04234	0.039149	0.0779633	0.0352167	0.0581804	0.0325861	0.486871	0.102204	1.97592	0.0232683	0.0365326	0.104473	2.26592	0.225087	0.107888	0.343495	0.190764	0.153479	0.0459093	0.216914	0.280312	0.339527	0.379737	0.395007
Asp	0.0646913	0.116734	0.0952325	0.106461	0.205525	0.14775	0.22089	0.148548	0.097807	0.0869933	0.330522	0.211575	0.0490068	0.0265591	0.0108777	0.0266192	0.0145834	0.0250562	0.0944255	0.0266202	0.0319154	0.0679091	0.0455976	0.0340804	0.0155774	0.0150527	0.040568	0.0358653	0.0528643	0.0610896	0.0489072	0.0512115	0.155033	0.13434	0.0352006	0.0734012	0.0701325	0.112052	0.0856051	0.139475	0.156838	0.150191	0.124344	0.242096	0.106948	0.055506	0.0976658	0.0616696	0.327061
Cadaverine	0.0195855	0.227674	0.0339218	0.0460032	0.55852	0.184615	0.000943171	0.000173286	0.000138211	0.000294975	0.00167455	0.00119546	0.000122074	0.000109391	0.000164125	0	8.33745e-05	8.14859e-05	0.0622067	0.0757258	0.252809	0.0318979	0.15969	0.0161526	0.155773	0.181599	0.192273	0.0669217	0.0285217	0.116667	0.00208956	0.00653497	0.00213731	0.0307653	0.000120172	0.00791376	0.00121102	0.00226893	0.0043824	0.00376835	0.00572951	0.00559064	0.000284672	0.247549	0.00136399	0.000180987	0	0.000161643	0.0604282
5-Aminovaleric acid	0.0155125	0.0502932	0.0176478	0.00779914	0.0326348	0.036427	0.059084	0.0362962	0.0251321	0.0279193	0.0957113	0.0297244	0.0344469	0.0257573	0.0450263	0.0243402	0.037438	0.0409149	0.0132157	0.014241	0.0188978	0.0156344	0.0161556	0.0160544	0.0245957	0.0169481	0.0171374	0.0142149	0.0143267	0.0183306	0.0222753	0.0605068	0.0129424	0.258051	0.0602045	0.138946	0.0225033	0.0644334	0.0760622	0.0331487	0.0215501	0.0154416	0.159228	0.0170715	0.156866	0.128552	0.120862	0.108242	0.532045
Ala	0.0445832	0.065194	0.0496885	0.0383811	0.116105	0.0817535	0.157346	0.115975	0.169807	0.0782562	0.262769	0.0979494	0.0417281	0.0654198	0.0448258	0.0531677	0.042281	0.0495194	0.0373567	0.0406427	0.0410769	0.0327197	0.0330958	0.0152688	0.0424317	0.03663	0.0432042	0.037955	0.0224815	0.0389244	0.0170359	0.0199213	0.125746	0.440427	0.0139595	0.034939	0.0586376	0.129186	0.166772	0.0519949	0.0575114	0.046657	0.048215	0.088952	0.0671163	0.0446502	0.0286699	0.0321691	0.486998
Lys	0.0674508	0.072324	0.0621986	0.0773005	0.0393107	0.0871233	0.230171	0.19876	0.19708	0.121499	0.303707	0.20888	0.038689	0.0472187	0.0285188	0.0343319	0.0304197	0.0327762	0.0582558	0.0297332	0.0408569	0.0307725	0.0352319	0.0141377	0.0339298	0.0240172	0.0502104	0.0329671	0.0394744	0.0542794	0.0785831	0.0576692	0.0424949	0.124814	0.0370877	0.147001	0.11123	0.179722	0.147765	0.039722	0.083789	0.0846597	0.0795683	0.157999	0.162859	0.0309762	0.0518503	0.0593438	0.0884194
Glutaric acid	0.0845097	0.0695312	0.160151	0.162911	0.0958061	0.119371	0.128182	0.207006	0.089396	0.17946	0.131065	0.165287	0.00304025	0.00259311	0	0	0.00339696	0.00367012	0.124063	0.219886	0.116602	0.0893753	0.101757	0.119768	0.137542	0.0448291	0.174548	0.0366662	0.108238	0.0795487	0.0811387	0.0384445	0.0521173	0.0513854	0.0577354	0.0658508	0.0886205	0.193998	0.0605682	0.185094	0.150639	0.140349	0.0216779	0.194763	0.0294567	0.0141711	0.0356786	0.0151625	0.0611216
Quinic acid	0.0661704	0.086039	0.00313579	0.140046	0.0433518	0.00237455	0.36636	0.0106222	0.209398	0.010254	0.54034	0.744148	0.00340642	0.00363934	0	0.00275151	0.00834697	0.00354809	0.010379	0.00696933	0.00225057	0.00423496	0.00360011	0	0.00309954	0.0280689	0.00272151	0	0.0815426	0.00716835	0.235506	0.0967845	0.160531	0.176701	0.0550441	0.153486	0.012035	0.089622	0.0581494	0.00534712	0.0021204	0.0114113	0.098367	0.0112872	0.13455	0.0634339	0.149596	0.0674667	0.210146
Pro	0.041547	0.0814266	0.0491078	0.0491312	0.0880243	0.0483576	0.0918132	0.119943	0.110539	0.0797196	0.105881	0.0939468	0.0435109	0.0668528	0.0323623	0.0453279	0.0241523	0.0289313	0.104569	0.107408	0.0819078	0.0781752	0.092343	0.0627087	0.0427541	0.0508403	0.0838418	0.0535196	0.0707956	0.0439138	0.0346269	0.0326521	0.143171	0.0686167	0.0346745	0.0426631	0.0785978	0.0953145	0.111149	0.0866909	0.0854232	0.0770191	0.0310674	0.0949758	0.0775926	0.0364635	0.0394769	0.03382	0.07962
gamma-Butyrobetaine	0.0306147	0.0417061	0.0160195	0.0310418	0.0385558	0.0298425	0.239386	0.0402059	0.0443542	0.0197078	0.0622493	0.134931	0.0290868	0.0158918	0.0117553	0.0115377	0.0140553	0.0232409	0.0532818	0.0364297	0.0372442	0.055256	0.037369	0.0174781	0.0213573	0.0106755	0.016402	0.0262006	0.0156671	0.0171856	0.0105898	0.0137334	0.00407652	0.0360262	0.00629207	0.0367656	0.0379312	0.0511478	0.961578	0.0335282	0.034895	0.0411796	0.0509294	0.0449906	0.0744259	0.0449111	0.30957	0.0690685	0.0371938
3-(4-Hydroxyphenyl)propionic acid	0.00115395	0.154271	0.0022898	0	0.00200699	0.020385	0.373111	0.00534716	0.0036443	0.00154017	0.31847	0.00194614	0	0	0.00158289	0	0	0	0	0.00237621	0.00134965	0	0.0018249	0	0.00250502	0.00155971	0	0.00162113	0	0.00108814	0.0209551	0.018376	0.00120887	0.18473	0.0241998	0.140642	0.00188161	0.206108	0.502408	0.0032233	0.00662545	0.00329959	0.057627	0.016947	0.124198	0.0119536	0.0181405	0.0334648	0.896164
Val	0.016951	0.0241865	0.0268145	0.0194672	0.0529809	0.0329956	0.0544011	0.0566747	0.0791219	0.0405783	0.188726	0.0389428	0.0306092	0.0479008	0.0367889	0.0455647	0.0246947	0.03438	0.0220289	0.0250373	0.0236014	0.0218205	0.0191139	0.0129971	0.0348331	0.0254268	0.0258138	0.0257241	0.0246037	0.0216909	0.0101382	0.0110662	0.0919959	0.556828	0.00875531	0.0185692	0.0339066	0.0814808	0.357984	0.0313109	0.0241952	0.0244619	0.0313572	0.0345576	0.0461982	0.0347313	0.0175992	0.017622	0.079262
Pipecolic acid	0.0728995	0.0396953	0.0560083	0.0763113	0.0252639	0.0195869	0.0563829	0.106617	0.073354	0.0813405	0.0319335	0.0474946	0.119706	0.132256	0.0283816	0.0596847	0.000535226	0.000472901	0.125664	0.235596	0.156293	0.166042	0.192322	0.219359	0.159334	0.113123	0.131486	0.108863	0.181253	0.170424	0.0704333	0.0544914	0.0269571	0.0267415	0.0582639	0.0579336	0.0646839	0.0745518	0.0232963	0.0041566	0.0555258	0.0625633	0.0340077	0.0948966	0.0634725	0.0247399	0.036588	0.0312659	0.0101263
N-Acetylaspartic acid	0.0501467	0.0691096	0.0826321	0.0413166	0.0981316	0.0658364	0.050487	0.131926	0.0213632	0.0185582	0.0571398	0.08233	0.111757	0.0336784	0.0111384	0.0149228	0.00993956	0.0263925	0.112254	0.109744	0.0917796	0.132614	0.133919	0.119919	0.0205011	0.0197849	0.0631706	0.0397101	0.138429	0.100885	0.0138567	0.0238171	0.0213724	0.0916963	0.0354501	0.0314146	0.0566362	0.0752982	0.0211909	0.0491211	0.0611533	0.0592085	0.091365	0.115799	0.0615519	0.0506341	0.0452375	0.0465268	0.0340415
3-Phenylpropionic acid	0.0265061	0.120753	0.0327302	0.022638	0.0195749	0.102907	0.11854	0.0308685	0.0225968	0.0101651	0.262228	0.0495433	0.0128933	0.0121729	0.0137486	0.00952653	0.0111877	0.0104551	0.0128058	0.0158735	0.0161262	0.00599053	0.00954841	0.00592771	0.0142118	0.0130548	0.0155592	0.00831955	0.00967174	0.00674837	0.00526293	0.00517462	0.0343626	0.030738	0.00622895	0.0519	0.0562938	0.0551978	0.0997643	0.0512859	0.0189386	0.107364	0.0294277	0.0481976	0.0539024	0.0316267	0.0536395	0.0289737	0.101099
Succinic acid	0.0148891	0.0284467	0.0354374	0.0179587	0.0334627	0.0276479	0.0722218	0.101034	0.0507847	0.0368656	0.224407	0.071783	0.0165215	0.0115085	0.00802107	0.0121505	0.00959507	0.0130483	0.0293821	0.023251	0.0192916	0.0212192	0.01861	0.0134421	0.0155278	0.00742564	0.0168915	0.0135425	0.0223398	0.0123259	0.0146527	0.013319	0.0348207	0.0512849	0.0112837	0.0176219	0.0202644	0.0276442	0.0510254	0.038782	0.0268788	0.0511201	0.0127827	0.248875	0.0292207	0.011064	0.0180368	0.00843658	0.039574
Leu	0.0114583	0.019171	0.0317285	0.0202499	0.0411361	0.027451	0.0304377	0.0469085	0.0962486	0.0374432	0.115606	0.0270098	0.0294637	0.0489373	0.044146	0.0516836	0.0260512	0.0336395	0.0196797	0.0312088	0.0341275	0.0258226	0.0173429	0.0115755	0.0233701	0.0199838	0.0207231	0.0211674	0.0145748	0.0149836	0.00497809	0.00693867	0.107034	0.354834	0.00475686	0.00874833	0.0257713	0.0806319	0.294045	0.0294744	0.0219753	0.0167311	0.0218501	0.0308851	0.0393977	0.0361306	0.00920642	0.00967311	0.0171679
Hexanoic acid	0.00814351	0.00996934	0.00948256	0.00703812	0.00461647	0.0130055	0.022673	0.012793	0.0156174	0.00624324	0.015454	0.0108286	0.0519429	0.0594747	0.0356571	0.0244938	0.0750578	0.0487976	0.0443705	0.0461503	0.0290105	0.0149049	0.035193	0.0130016	0.237993	0.106034	0.100934	0.0795968	0.0446609	0.0849066	0.00274739	0.00236406	0.0247182	0.0100663	0.00500015	0.00181367	0.0150771	0.027874	0.0300541	0.0205485	0.0155485	0.0278858	0.00374305	0.049478	0.0042559	0.00250846	0.00168359	0.0027198	0.00411081
Citrulline	0.0402369	0.0483299	0.0458215	0.0568753	0.0758512	0.049503	0.0793872	0.0766659	0.0787573	0.0682525	0.0669026	0.0462071	0.0209348	0.035142	0.0144752	0.0169161	0.0120821	0.0114806	0.0340328	0.0186284	0.0200141	0.0107854	0.0167596	0.00670718	0.0116425	0.0122081	0.0168611	0.00876784	0.00765269	0.00983654	0.0189903	0.018653	0.0401131	0.0489481	0.0130027	0.0253275	0.0759485	0.0383812	0.0350985	0.044297	0.0542008	0.0429993	0.0243306	0.110172	0.0768908	0.0317561	0.0080943	0.00819363	0.0161928
Isoglutamic acid	0.0111907	0.00811819	0.0374155	0.0157959	0.0190907	0.00735325	0.00540107	0.112982	0.0998426	0.0968666	0.00438189	0.0227353	0.0319779	0.0334212	0.0283562	0.0113184	0.012362	0.0269869	0.0177177	0.0142124	0.0111558	0.0144505	0.010297	0.0146985	0.0197307	0.0106847	0.0233033	0.0251706	0.0665469	0.0327613	0.0129942	0.00416934	0.0365112	0.00523632	0.0225481	0.00586394	0.0624847	0.0135247	0.00356019	0.0934185	0.0393473	0.0553483	0.0397747	0.0815542	0.0131275	0.00360547	0.0449227	0.0445512	0.00170531
Cyclohexanecarboxylic acid	0.00197489	0.0277016	0.00213188	0.0101588	0.00137381	0.0222628	0.219415	0.00704732	0.00904222	0.00255954	0.382416	0.0231488	0	0.00119386	0	0	0	0	0	0	0.00116877	0	0	0.00133239	0.00140281	0.00104178	0	0	0	0	0	0	0.00343744	0.0102673	0.000728177	0.00396383	0.00093323	0.00687383	1.43546	0.00122239	0.000979639	0.00508993	0	0.0260894	0	0	0	0	0.301508
Lauric acid	0.00103004	0.0337259	0.00797107	0.0187695	0	0.00365026	0.0030968	0.00718014	0.00555606	0.0447888	0.00203963	0.00149801	0.015218	0.0256295	0.0070681	0.00889498	0.00536793	0.00484163	0.0101283	0.055081	0.0323255	0.0431527	0.0178515	1.183	0.0316066	0.267228	0.0594649	0.00826996	0.0255918	0.00756288	0.00769732	0.00192794	0.0203379	0.00845204	0.0147456	0.00163197	0.021334	0.0231296	0.03447	0.0421282	0.0791187	0.050056	0.119199	0.0150855	0.0450302	0.0454867	0.0147693	0.0271071	0.00229237
N-Acetylglutamic acid	0.00966147	0.0143475	0.0191456	0.0107843	0.0168695	0.010597	0.0228484	0.0461966	0.0290244	0.0208352	0.019559	0.0235553	0.0358582	0.0211493	0.0109672	0.0146797	0.0070537	0.0131063	0.0550645	0.0452111	0.0426879	0.0417622	0.0405915	0.040663	0.0118404	0.00994426	0.023332	0.019029	0.0344934	0.0290743	0.00781324	0.00614724	0.0412552	0.0186889	0.0131527	0.011057	0.0223278	0.0286118	0.0351531	0.0452866	0.0434135	0.0462176	0.0276248	0.0430866	0.0319665	0.0206363	0.0183799	0.0192075	0.0228464
Nicotinic acid	0.0115679	0.0546689	0.0238437	0.0154335	0.0260477	0.0387365	0.0680373	0.0431589	0.048686	0.0202837	0.0676866	0.0283884	0.0090798	0.0126396	0.00805745	0.00891645	0.00543276	0.00608459	0.0211813	0.0117884	0.011689	0.0124688	0.0121041	0.00539324	0.0101351	0.0105248	0.019962	0.0154692	0.00319773	0.00575127	0.00274354	0.00505189	0.0257508	0.0410215	0.00230397	0.0149094	0.0290778	0.0743561	0.0675349	0.0511437	0.081592	0.0503007	0.0236523	0.0681243	0.0615527	0.0201124	0.0171607	0.0126785	0.0301984
Adipic acid	0.0150789	0.00488648	0.0534137	0.0108752	0.0451861	0.127165	0.0142674	0.0165766	0.014781	0.0219244	0.0069734	0.0104637	0.0371448	0.024657	0.0176703	0.019142	0.112873	0.031945	0.0127383	0.0176789	0.0113294	0.0135493	0.0204017	0.0108525	0.0210956	0.0203591	0.0151575	0.00921226	0.0219251	0.0133854	0.0176474	0.00790558	0.00481183	0.00997798	0.0113808	0.0151252	0.0111927	0.00763759	0.00431833	0.199465	0.00553625	0.0189375	0.00892045	0.0415658	0.0141277	0.0069568	0.0150486	0.0089303	0.00593277
Gly	0.0129305	0.0309784	0.016682	0.0130832	0.0326481	0.0233113	0.0369683	0.0372911	0.0422577	0.0179249	0.0597113	0.0353473	0.0153036	0.0268763	0.0157545	0.0191715	0.0144497	0.0142506	0.0209772	0.0144649	0.0143301	0.0129897	0.0120625	0.00700315	0.0106601	0.0126679	0.0158585	0.0132776	0.0109739	0.0118254	0.00650958	0.00596301	0.029916	0.0192729	0.00734832	0.00874772	0.0148077	0.213239	0.0540512	0.0193849	0.0216239	0.0218184	0.0149592	0.0296708	0.0216615	0.014499	0.0123057	0.0112521	0.0493742
Ile	0.00745725	0.0115777	0.0155403	0.0101778	0.0193934	0.0147197	0.0230276	0.0260042	0.0544157	0.0209308	0.0694911	0.0138866	0.0170421	0.0317765	0.0226118	0.0304084	0.0156509	0.0174385	0.0125039	0.0167902	0.0153727	0.0142504	0.00893709	0.00722937	0.00857673	0.0104594	0.0110219	0.0117188	0.00982331	0.0081561	0.00317625	0.00411061	0.0633349	0.13392	0.00264091	0.00633675	0.0160423	0.0392905	0.139151	0.0171608	0.0133903	0.0109371	0.0134823	0.0199287	0.0239155	0.0194924	0.00639333	0.00638788	0.022225
beta-Ala	0.00129471	0.00390872	0.00153637	0.00135608	0.00326131	0.00337308	0.0152674	0.00545671	0.00398592	0.00239356	0.0272201	0.00492089	0.00150915	0.00184543	0.000926702	0.00170601	0.00126356	0.00165044	0.00209453	0.00321497	0.00284618	0.00134536	0.0016582	0.00141282	0.00200245	0.00217331	0.00206289	0.00177653	0.00132142	0.00215759	0.000513517	0.000673021	0.00283295	0.0257116	0.000366841	0.00146782	0.00208756	0.0037338	0.00625941	0.0031957	0.00444631	0.00331907	0.462968	0.0041203	0.459098	0.364253	0.447872	0.35458	0.0384406
Homovanillic acid	0	0.0765375	0	0.0022016	0.0036264	0.0303386	0.0206059	0.00199238	0	0	0.0334629	0.00383786	0.00177712	0.00204432	0	0	0	0	0	0	0	0	0	0	0	0	0	0	0.0013064	0	0.00410756	0.00214254	0	0.0156705	0.0034194	0.0073691	0	0.0103366	0.0506001	0	0	0.00219526	0.187564	0.00381262	0.789282	0.12259	0.412564	0.169853	0.0490068
Tyr	0.00946864	0.0212556	0.010934	0.00821665	0.0248456	0.019423	0.0417865	0.0283394	0.0379402	0.0144372	0.0599524	0.0336992	0.00733871	0.00959799	0.00829123	0.00919626	0.00474181	0.0074887	0.00885115	0.00782674	0.00687128	0.00823779	0.00849483	0.00622089	0.00850982	0.00644227	0.00659062	0.00621193	0.00674799	0.0072249	0.00532547	0.00770429	0.0335717	0.1451	0.00467578	0.00925164	0.0109272	0.116619	0.12577	0.0108102	0.0105382	0.0107246	0.00975984	0.0185678	0.0141819	0.00864114	0.00699243	0.00688328	0.0102153
Phe	0.00365702	0.00676111	0.00726931	0.00450468	0.0115832	0.0070662	0.0134288	0.0121712	0.026529	0.00889755	0.0415232	0.00975835	0.0086795	0.0123443	0.0119057	0.0140714	0.00635611	0.010498	0.00645135	0.00784401	0.00689955	0.00702932	0.00631127	0.00435902	0.00643681	0.00655875	0.00493426	0.00521317	0.00385545	0.00431923	0.00208578	0.0055847	0.0270659	0.318256	0.00206477	0.00490492	0.00764734	0.0854028	0.11761	0.00775749	0.00589302	0.00559118	0.00643164	0.0127249	0.00943904	0.00817069	0.00288072	0.00347382	0.00693772
Dodecanedioic acid	0.00588207	0.00899897	0.0329107	0.00591286	0.00319277	0.00681884	0	0.0184589	0.0235632	0.00550968	0.0076132	0.00428278	0.0185842	0.0992572	0.0122367	0.00240758	0.00740949	0.0116114	0.00758579	0.0136267	0.0351222	0.0126445	0.00817394	0.013152	0.024302	0.00222266	0.00285541	0.00252624	0.00278117	0.00249763	0.00493448	0.0140217	0.0123842	0.00188534	0.0195	0.0350251	0.016477	0	0	0.00936941	0.00368009	0.0228562	0	0.0149098	0	0	0	0	0.028537
5-Oxoproline	0.00157991	0.00532545	0.00513607	0.00275724	0.00351512	0.00287881	0.00932091	0.029324	0.0103003	0.00485233	0.00926208	0.0039659	0.0131823	0.0296796	0.0108606	0.00729092	0.0096233	0.00442977	0.0399154	0.0524691	0.0376371	0.0513433	0.0480964	0.01793	0.021964	0.0293533	0.0375556	0.0251229	0.0272068	0.0118104	0.000877154	0	0.00871035	0.0030671	0.00102855	0.00135941	0.00447526	0.0117897	0.00474006	0.00670951	0.0222288	0.0158153	0.00286509	0.0311932	0.00680859	0.0020469	0.00179131	0.00133392	0.00552555
N-Methylproline	0.0543468	0.00897465	0.00963412	0.0180666	0.0150284	0.0057393	0.0112499	0.00288909	0.00200092	0.00612489	0.00823575	0.00805268	0.015093	0.0212668	0.0150441	0.018783	0.00211886	0.00137396	0.0186231	0.0812251	0.059354	0.0120738	0.0377776	0.00601499	0.027659	0.0186672	0.0283095	0.0196087	0.0233514	0.0232737	0.00958162	0.0119826	0.00482942	0.00786937	0.0105711	0.0522685	0.0134014	0.00177032	0.00329097	0.0299655	0.0125478	0.0766891	0.00513778	0.0134688	0.000871141	0.00139366	0.0057348	0.00471757	0.0115484
Putrescine	0.00134492	0.00558336	0.000452896	0.00075709	0.012923	0.00619736	0.0398507	0.00111082	0.00118816	0.00101787	0.10086	0.00274001	0.000338248	0.000647049	0.000282338	0.000306969	0.000351706	0.000305219	0.000713945	0.000343671	0.000366927	0.000110764	0.000429392	0	0.000291365	0.000924192	0.000590375	0.000259796	9.6291e-05	0.000179077	0.000678899	0.00196456	0.000341809	0.0551119	0	0.0115089	0.000996067	0.00744165	0.0391131	0.000309221	0.00109226	0.00135983	0.0173593	0.00545969	0.0113374	0.00429802	0.001619	0.00271949	0.0502888
N-Acetylputrescine	0.000409695	0.0063156	0.000391239	0	0.00226364	0.00420343	0.0247986	0.000411106	0.000380506	0	0.0513101	0.000884246	0	0	0	0	0	0	0	0	0	0.000587257	0.000242893	0	0	0	0	0	0	0	0	0.000946568	0	0.102296	0	0.0294912	0.000390557	0.0214341	0.0224289	0.000476689	0.000533917	0.000555415	0.141565	0.000643225	0.0708803	0.0725296	0.0210736	0.0331292	0.0386119
p-Hydroxyphenylacetic acid	0.00162638	0.0192918	0.00263948	0	0.00339999	0.00974657	0.0387024	0.0080454	0.00761191	0.00350269	0.0826631	0.0146665	0.00245908	0.00380302	0	0.00170487	0.00208674	0.00243759	0.00153966	0.00418824	0.00391677	0.00120001	0.00212628	0.00167265	0.00240816	0.00317861	0.00237337	0	0.00168679	0.00212855	0.00667333	0.00585304	0.00819015	0.0238485	0.0030189	0.00948898	0.00436012	0.0591493	0.0513843	0.00667878	0.00852028	0.0271362	0.00953827	0.008981	0.125189	0.0110506	0.0123915	0.009463	0.00546587
2-(Creatinine-3-yl)propionic acid	0.0113254	0.00480161	0.00541906	0.00898265	0.0238713	0.00794934	0.0252531	0.0139304	0.00734109	0.0135637	0.0122415	0.0194074	0.0129216	0.0119324	0.00565942	0.0159383	0.0118267	0.0155181	0.0207511	0.0354542	0.0334967	0.00773152	0.0285738	0.0178777	0.0130409	0.0121795	0.0203674	0.0297197	0.0179313	0.0333598	0.00481724	0.00474448	0.0064188	0.00136605	0.00281973	0.00346517	0.010093	0.00383163	0.00289468	0.021727	0.0121889	0.0307979	0.00531862	0.011437	0.00321265	0.00200742	0.00348802	0.00288712	0.00613502
Tyrosine methyl ester	0.000685869	0.000784547	0.000340232	0.001807	0.000552718	0.000370632	0.0020102	0.0205188	0.0151235	0.0363339	0.00329417	0.00877101	0.0372093	0.0376815	0.0372829	0.0314149	0.0320259	0.0385631	0.0126376	0.0220608	0.0202724	0.0337997	0.0116495	0.0279794	0.0166182	0.00691381	0.00569878	0.00456907	0.010858	0.0146017	0.00215753	0.00109683	0.000509565	0.000934935	0.00122644	0.00113472	0.00263896	0.000465665	0.000741438	0.0228089	0.000881885	0.00179557	0.00111815	0.0191066	0.00140365	0.000483584	0.001218	0.00120409	0.00199134
Arg	0.00979046	0.0280018	0.00336197	0.00226904	0.00293746	0.0128379	0.0240679	0.0435402	0.0293006	0.00976794	0.0250317	0.0325104	0.00674156	0.00436963	0.00230303	0.00144978	0.00188599	0.00512372	0.0023734	0.00326407	0.0040312	0.00115309	0.00234236	0.00106605	0.00332242	0.00261471	0.00305465	0.001168	0.00460674	0.0101202	0.00297084	0.00161324	0.00831622	0.0016838	0.00292668	0.00990685	0.00922924	0.0360044	0.0453392	0.0165831	0.0226743	0.0412091	0.0183844	0.0069012	0.0187679	0.00187039	0.0308579	0.0282418	0.0242244
Creatine	0.000572889	0.00137763	0.000610961	0.000595651	0.00074603	0.000685724	0.00335337	0.000592757	0.000266752	0.000997099	0.0107376	0.00385347	0.000356051	0.000344036	0.000672334	0.000355141	0.000231436	0	0.00095486	0.00121499	0.000768772	0.0029645	0.00135496	0.0104248	0.000228713	0.00328142	0.000594943	0.000358971	0.000410189	0.000569581	0.000456124	0.000267727	0.000237034	0.000560503	0.000363966	0.000337366	0.000687656	0.000940812	0.00209293	0.000622832	0.000741302	0.000590833	0.066102	0.000597314	0.353233	0.0712359	0.0100733	0.00675606	0.262525
Histamine	0.00272008	0.00100123	0.000377787	0.000620702	0.00225587	0.00109925	0.00582266	0.000223479	0	9.5036e-05	0.00183677	0.00791697	0	0	0	0.000135292	0.000105416	0.000113986	0.000110007	7.33741e-05	0.000165172	0	0	0	0.0502049	0.0446407	0.0403636	0.0596523	0.0600448	0.0570355	0.000193324	0.000146033	0.0564982	0.000365844	0.00175888	0.000707675	0.000106739	0.000500103	0.000665517	0	0	9.44474e-05	0.000542531	0.000250638	0.000108893	0.000296888	0.00324073	0.000297093	0.00575536
Ser	0.00795425	0.0122922	0.0104558	0.00828846	0.0134408	0.00835627	0.0145146	0.0145596	0.02021	0.0104571	0.0215592	0.0177626	0.00792874	0.0111289	0.0104175	0.0122639	0.0084812	0.00875856	0.00830717	0.0124245	0.0114579	0.00745513	0.00870804	0.00600551	0.00833403	0.00921025	0.0104555	0.0105492	0.0112943	0.00886374	0.00444116	0.00365347	0.0278887	0.0103135	0.00465566	0.0057157	0.0102489	0.0255686	0.0181305	0.013314	0.00912394	0.00877395	0.00614697	0.00899297	0.0113519	0.011964	0.00504143	0.00441224	0.0163024
His	0.0130851	0.0154219	0.00901812	0.01123	0.027287	0.0172762	0.0276554	0.0311389	0.0222513	0.0154052	0.03968	0.0284133	0.00590383	0.00563201	0.0037638	0.0041305	0.00438196	0.00560934	0.00679403	0.00254166	0.00338881	0.00280358	0.00396693	0.0020725	0.00542037	0.00436909	0.00713703	0.0045087	0.00668379	0.00712207	0.00509967	0.00368839	0.00958268	0.00989382	0.00329812	0.0077405	0.00421349	0.00926638	0.0167112	0.00617187	0.00637609	0.00767814	0.00606254	0.018521	0.0104915	0.00312874	0.00736951	0.00674259	0.0542281
1H-Imidazole-4-propionic acid	0.00198115	0.00191373	0.000518476	0.000458707	0.0017137	0.00232882	0.00255565	0.000484005	0.000855995	0.00058268	0.0415801	0.000463701	0.000988803	0.00093092	0.00193309	0.0018495	0.000421664	0.000410727	0.00124693	0.000297273	0.000648496	0.00044201	0.00051151	0.000260078	0.000817527	0.000886386	0.00116191	0.00108015	0.000904156	0.000632547	0.0759854	0.0545718	0.000345245	0.220461	0.0528734	0.100633	0.000511561	0.00183122	0.0113046	0.00118294	0.0006745	0.000602639	0.0100839	0.00161767	0.0107993	0.00714015	0.0049861	0.00591118	0.0278948
Lactic acid	0.00682692	0.0128342	0.00878697	0.0290331	0.00382211	0.00455342	0.00895097	0.00945335	0.00655763	0.00945696	0.015338	0.00569757	0.00934247	0.00773762	0.00586316	0.00470248	0.00340261	0.00492095	0.00594006	0.0121001	0.00849444	0.00856197	0.00678954	0.00801942	0.00990985	0.007399	0.00651088	0.00453484	0.00397845	0.00322305	0.00359363	0.00525423	0.00768473	0.0064936	0.00648685	0.00447866	0.00570846	0.00755992	0.0101458	0.0112679	0.00960626	0.0090588	0.00796301	0.0122987	0.010185	0.00482628	0.00391774	0.00681683	0.00802504
Hypoxanthine	0.00272122	0.010045	0.00456931	0.00150472	0.00562161	0.00549954	0.0228719	0.0237617	0.0191624	0.019365	0.0171301	0.00784217	0.0019949	0.00401739	0.00293051	0.00335821	0.000162437	0.00225805	0.00912397	0.00197786	0.00492136	0.00434643	0.00279253	0.00262381	0.00279322	0.00205887	0.0119303	0.00956125	0.00037374	0.00283	0.000524844	0.00144816	0.0160954	0.0270977	0.00042319	0.00337122	0.0128166	0.0211705	0.0509847	0.0182785	0.0135433	0.0214755	0.00207942	0.0313995	0.0211617	0.0075929	0	0	0.0291867
Glycocholic acid	0.00216463	0.00583951	0.00482776	0.00405024	0.00271309	0.00232187	0.00307392	0.00396198	0.0032261	0.00160686	0.00404921	0.0032521	0	0.00151479	0	0	0	0	0.00176788	0	0	0	0.00176528	0	0.00222112	0.00526513	0.00180095	0.0643711	0.00623581	0.00409484	0	0	0.278563	0.00423668	0.00165054	0.00174974	0.00308148	0.0415731	0.00474703	0	0.00409579	0.00172341	0.00115977	0.00204081	0	0.145932	0.0244161	0.00155479	0.0363198
Pantothenic acid	0.00320629	0.00596081	0.00837338	0.00464083	0.00431715	0.0062506	0.0126847	0.0233772	0.0192687	0.010778	0.010576	0.00512462	0.00651386	0.00643143	0.00471637	0.00423698	0.00436268	0.00383486	0.00877509	0.00621598	0.00536729	0.0109302	0.00489178	0.00276507	0.0052739	0.00378533	0.00714356	0.00666742	0.00227607	0.00235445	0	0.00160258	0.0125468	0.013176	0	0	0.00827181	0.0227218	0.0140668	0.0176633	0.0268498	0.0193424	0.0440892	0.0225996	0.0594625	0.0442225	0.0535677	0.0392812	0.00725623
GABA	0.00151097	0.0381047	0.00156047	0.00318256	0.00248751	0.00357819	0.0138521	0.00297574	0.00378913	0.00358177	0.0520579	0.00235687	0.00248218	0.00335831	0.0026012	0.00166911	0.00183712	0.00227642	0.0015456	0.00207228	0.00269043	0.0011092	0.00187092	0.00204812	0.00205963	0.00274856	0.00200579	0.00198512	0.00328695	0.00157819	0.000905451	0.0013434	0.001101	0.0864211	0.00112812	0.0085885	0.00134235	0.032603	0.0574472	0.00182208	0.00201253	0.00195173	0.0161464	0.00399615	0.0640975	0.0142843	0.0654601	0.0165594	0.0294065
Heptanoic acid	0	0.00222953	0	0	0	0	0	0.00142692	0.00127217	0	0	0	0.0194811	0.0226897	0.0164621	0.00983489	0.0276924	0.0188753	0.00671471	0.00670716	0.00485248	0.00299685	0.00478911	0.00318055	0.0645493	0.049301	0.0438154	0.027457	0.017426	0.0240281	0	0	0.00277537	0	0.00175673	0	0.0013241	0	0.00139414	0.00297062	0.00210751	0.0025801	0.00120312	0.00577811	0	0	0	0	0
4-Pyridoxic acid	0.0084107	0.00689074	0.00854634	0.00786984	0.00559502	0.0131033	0.0296293	0.0212141	0.015772	0.0346078	0.030281	0.0226783	0.00546909	0.00564195	0.00439657	0.00284046	0.00404642	0.0054945	0.00716472	0.0111211	0.00870315	0.00567306	0.00478248	0.00470635	0.00932869	0.00482711	0.00604892	0.00621797	0.00826557	0.00724471	0.00369796	0.00264788	0.00559803	0.0050499	0.00457538	0.00581116	0.0237246	0.0226539	0.0171757	0.0312223	0.0437421	0.0352246	0.00894574	0.0147591	0.0100477	0.00500689	0.00596438	0.00519274	0.00437059
6-Hydroxyhexanoic acid	0.00151021	0	0.00206045	0.00348761	0	0	0.00328749	0.00485381	0.00404493	0.00347729	0	0.00142759	0.0210197	0.0214638	0.00973964	0.00634805	0.0152058	0.0144181	0.0160845	0.0250896	0.0133956	0.00451115	0.0107109	0.00311249	0.0291283	0.0191072	0.0209553	0.0104056	0.0170144	0.0165703	0	0	0.0018266	0	0	0	0.00539031	0	0	0.00827336	0.00432781	0.00736885	0	0.0121767	0	0	0	0	0
Choline	0.00591833	0.0133158	0.00363101	0.00445959	0.00684648	0.00487046	0.0289241	0.00936162	0.023175	0.0121428	0.0350144	0.0176873	0.00463171	0.00275119	0.00167872	0.000587802	0.000715392	0.00235838	0.0031858	0.00623733	0.00673604	0.00147859	0.0082742	0.0050993	0.00467097	0.00667472	0.00392879	0.00124239	0.00354101	0.0015701	0.0014167	0.00195081	0.00238064	0.00791689	0.00135007	0.00155018	0.0090074	0.0372627	0.0189904	0.00623898	0.0132991	0.0144945	0.0106076	0.014879	0.0170515	0.00551754	0.00756283	0.00534992	0.0187111
2-Hydroxyglutaric acid	0.00356254	0.0115808	0.0103849	0.00439621	0.00872255	0.00737955	0.009401	0.0108575	0.0068212	0.00463956	0.013702	0.00786777	0.00631902	0.0035559	0.00181548	0.00217631	0.00195685	0.0026542	0.00571185	0.00466614	0.00440375	0.00465401	0.00424926	0.0023675	0.00154309	0	0.00347135	0	0.0065133	0.00346804	0	0.00229829	0.00614779	0.00533925	0.0023332	0.00262125	0.00727495	0.0105599	0.0101772	0.0150238	0.0136537	0.0174115	0.0178373	0.0189268	0.0204472	0.00964252	0.0123157	0.011217	0.0385946
Taurine	0.000625385	0.00764933	0	0	0.000960451	0.0155407	0.00247554	0	0	0	0.00186521	0.00115086	0	0	0	0	0	0	0	0	0	0	0.00136337	0	0	0.000551245	0.000312316	0	0	0	0	0	0	0.000560503	0	0	0.000403346	0.083052	0.0443694	0	0	0.000512484	0.113582	0.000598251	0.0751857	0.0848779	0.0700978	0.0814536	0.0804563
Thr	0.00607353	0.00651547	0.00683491	0.00721462	0.00904457	0.00919981	0.025252	0.00416543	0.0147885	0.00656735	0.022718	0.0151113	0.00481431	0.00349286	0.00690593	0.00783514	0.00361577	0.00638746	0.00347622	0.00335578	0.0047185	0.00280149	0.00319867	0.00201087	0.00335162	0.00151018	0.00317569	0.00266587	0.00266296	0.00438046	0.00436565	0.00277833	0.0221397	0.0119143	0.00284273	0.00698463	0.00786328	0.0246782	0.0199644	0.0056381	0.00376583	0.00497566	0.0102271	0.00316787	0.0150845	0.0108541	0.00833203	0.00915975	0.0312985
Ornithine	0.0106064	0.010328	0.00553004	0.00820496	0.00637042	0.012288	0.0283951	0.0155623	0.0125214	0.0104545	0.023456	0.0175741	0.00340079	0.00433299	0.00323976	0.00418944	0.00229855	0.00293679	0.00930933	0.00281141	0.00282622	0.00618396	0.00534959	0.00256082	0.00305903	0.00311589	0.00527341	0.00473023	0.00173487	0.00294149	0.0134232	0.00703233	0.00517924	0.0150924	0.0100283	0.0158702	0.0090925	0.00788286	0.0150947	0.00607339	0.00746536	0.00549727	0.00649097	0.0254714	0.0108232	0.00391892	0.00318539	0.00465995	0.00946229
Xanthine	0.00501791	0.0137819	0.0106128	0.00572048	0.00831187	0.0089639	0.0117487	0.00943512	0.0167036	0.0057676	0.0142243	0.00641366	0.0064791	0.00640705	0.00413058	0.00567355	0.00290086	0.00229903	0.010592	0.00676552	0.00574944	0.00749641	0.00684751	0.00397432	0.00397814	0.00318435	0.007181	0.00489786	0.00170495	0.00253134	0.00223229	0.00147885	0.00960902	0.0106856	0.00123334	0.00237132	0.0117344	0.0331715	0.0100398	0.0245407	0.0343202	0.0184967	0.00424783	0.0301168	0.0118731	0.00444418	0	0.00161568	0.00866816
Octopine	0	0	0	0	0	0	0.00094033	0	0.00138438	0.00100437	0.000659222	0.000809919	0	0	0	0	0	0	0	0	0.00114457	0	0.000349252	0	0.000518253	0.000892006	0.000964356	0.000933541	0.00286806	0.00124603	0	0	0	0.000655542	0	0	0	0	0.000954662	0	0	0	0	0	0.000667203	0.0755402	0.86467	0	0.0004259
Ethyl glucuronide	0.00811641	0	0.00631669	0.00648947	0.0115546	0.00483942	0.0227416	0.0116582	0.00899653	0.0137948	0.0189321	0.0166574	0.0046662	0.00520869	0	0.00462836	0.00546958	0.00546399	0.00618756	0.00518718	0.00677955	0.0091842	0	0.00483171	0.00494991	0.00451043	0.00887421	0	0.00819074	0.00903282	0.0116349	0.00638953	0	0.00672813	0.00590734	0.00832473	0.00426922	0.00503887	0.00752485	0.00535395	0	0.00675645	0.00639498	0.0104193	0.0102494	0.00496341	0.0201313	0.0068688	0.0214528
Isobutylamine	0.0114452	0.00797529	0.00675364	0.00976534	0.0113354	0.00892871	0.0116061	0.00901983	0.013862	0.00735776	0.009719	0.0194078	0.00516884	0.00440737	0.00626896	0.00598103	0.0078511	0.00884428	0.007184	0.00390717	0.00329236	0.00148904	0.00471589	0	0.00488265	0.0017927	0.00626746	0.00608742	0.00721258	0.00504824	0.00943285	0.00531644	0.00557487	0.00874705	0.00156454	0.00955972	0.00669898	0.00868592	0.010525	0.00496509	0.00513627	0.00543019	0.00215643	0.00584806	0.0082236	0.00490492	0.0101375	0.00388616	0.0141181
Piperidine	0.0129351	0.00351458	0.00721438	0.0321869	0.0426642	0.00930154	0.0014301	0.000792335	0.000741104	0.000823646	0.0016319	0.00182412	0.000299591	0.000255429	0.000357276	0.0004233	0.000592247	0.000674496	0.00511422	0.00379063	0.00368423	0.000816099	0.00557269	0.000314939	0.00867405	0.00233679	0.012934	0.0166744	0.0146085	0.0193964	0.00274278	0.00550216	0.00555655	0.00219335	0.000471488	0.00753918	0.000525333	0.000392296	0.000327912	0.000882502	0.000284656	0.000858076	0	0.00825371	0.000361926	0.000503567	0.000485016	0.000425808	0.000677102
Thiamine	0.0255848	0.0017699	0.00287656	0.00130988	0.00157649	0.0133779	0.0252276	0.0173991	0.0232137	0.0972	0.0514006	0.0730073	0.000585449	0.00165017	0.00138741	0.000355654	0.000833745	0.00103058	0.000377874	0.00116859	0.00126041	0.000643161	0.000885497	0.000150358	0.00400612	0.0039093	0.00302781	0.00151242	0.00234689	0.00176131	0.000581482	0.000483072	0.000334366	0.00116681	0.000365691	0.000365429	0.00854257	0.01391	0.00220924	0.00599687	0.00673453	0.00518763	0.000662332	0.00243564	0.00238871	0.000436767	0.000202204	0.000350974	0.000533232
S-Carboxymethylcysteine	0	0	0	0	0	0	0	0	0	0	0	0	0	0	0	0	0	0	0	0	0	0	0	0	0	0	0	0	0	0	0	0	0	0	0	0	0	0	0.308821	0	0	0	0	0	0.00055894	0	0	0	0.00060117
Creatinine	0	0	0	0.000268321	0.00027497	0.000198514	0.00490563	0.000697326	0	0.00214844	0.0150251	0.010574	0.000159205	0.000950063	0.00789016	0	0.000895079	0	0.000679843	0.000392767	0.000419028	0.000242949	0.000318086	0.0010349	0	0.00570046	0.000305465	0.000367595	0.000367211	0.000346023	0	0	0.00019581	0.000237598	0	0	0.000303001	0.000386307	0.000246069	0.000242108	0.000939215	0.000273683	0.000475784	0.000226745	0.000949191	0.00145018	0.00273453	0.0285449	0.0967696
Met	0.0048764	0.00681155	0.00555974	0.00820997	0.00869294	0.0065647	0.00896467	0.0088818	0.0152015	0.0018223	0.00939909	0.0033538	0.00338248	0.00576328	0.0036952	0.00451383	0.00153333	0.00242244	0.00483095	0.00394709	0.00533873	0.00425709	0.00348856	0.00210298	0.00256937	0.00313786	0.00285024	0.00347383	0.00241652	0.00315003	0.00209787	0.00223652	0.0108583	0.0107595	0.00217057	0.00375068	0.00974572	0.010869	0.015182	0.00511061	0.00954619	0.00407143	0.00594159	0.0115457	0.0124591	0.00856635	0.00134028	0.00378513	0.00668652
Pimelic acid	0	0	0	0	0	0.00133216	0.0025705	0.0111801	0.00331747	0.0122864	0	0.00183411	0.0148216	0.0192847	0.0129022	0.00936938	0.0188089	0.0201353	0.0132816	0.0180904	0.019156	0.0189081	0.015404	0.0148999	0	0.00129039	0.00131891	0	0.00298072	0.00161948	0.0021755	0	0	0	0.00203586	0.0015142	0.00156346	0	0.00145687	0.00338719	0	0.00224546	0	0.00294106	0	0	0	0	0.00191323
Dyphylline	0.0103314	0.0121633	0.00888304	0.0100943	0.0025225	0.0112421	0.00833684	0.0118115	0.00637418	0.152451	0.00613271	0.00405919	0.00591603	0.00413718	0.00396645	0.0033577	0.0106753	0.00412045	0.00364343	0.00289774	0.00187232	0.00265311	0.00224886	0.00297194	0.00269893	0.00312202	0.00535506	0.0037277	0.00456593	0.00502052	0.015367	0.00815456	0.00615944	0.0047388	0.0127768	0.00549242	0.0122755	0.00478691	0.00535806	0.00939454	0.00993354	0.0109076	0.00273433	0.00801994	0.0048624	0.00365343	0.00217164	0.00284371	0.00494524
Taurocholic acid	0	0.00304394	0.0021958	0.0024602	0.00213747	0.00173481	0.0029595	0	0.0024143	0	0.00373575	0.00400111	0	0	0	0	0	0	0	0	0	0	0	0	0.00176687	0.00293888	0	0.021081	0.00177409	0	0	0	0.0768267	0.00292395	0.00241512	0.00223428	0	0.154681	0.00635377	0	0.00180782	0.00181042	0.0057338	0	0.00421729	0.0719326	0.0158984	0.00606758	0.0113214
Diphenylcarbazide	0.00753486	0.00238353	0.00499026	0.00408828	0.00549162	0.00357104	0.00292894	0.00360315	0.00338815	0.00340779	0.00250763	0.00200921	0.00559355	0.00548652	0.00847225	0.00598974	0.00521331	0.00886877	0.00761358	0.00870993	0.00552441	0.0122702	0.00585022	0.0139454	0.0177271	0.00680295	0.014929	0.0309222	0.0119803	0.0160003	0.00391556	0.00240584	0.00432729	0.00129047	0.00238849	0.00359206	0.00773194	0	0.00154533	0.00630296	0.00263568	0.00242558	0.00211764	0.00422243	0.00218415	0	0.00397372	0.00337579	0.00261363
Octanoic acid	0	0.00766472	0	0	0	0	0.00341716	0.0027324	0	0.00332486	0.00548769	0	0.00448479	0.00598855	0.00259078	0.0017701	0.00590726	0.00250471	0.00274503	0.00236294	0.00244537	0.00195875	0.00137116	0.00527226	0.0102572	0.0268229	0.0107187	0.00535625	0.00315532	0.00383712	0	0	0.00239409	0	0.00161716	0	0.00249669	0.00147897	0.00684869	0.00196676	0.00200117	0.00260687	0.0294675	0	0.0793306	0.0241816	0.0551915	0.0359594	0.0611005
Inosine	0.00104763	0.00251522	0.000510068	0	0.0012182	0.00275664	0.0559619	0.0211576	0.00885287	0.00155485	0.0325546	0.0187351	0.000368767	0	0	0	0	0	0.00393935	0.00208684	0.000655147	0.000856329	0.000700482	0.000738921	0.000512171	0.00183255	0.00104772	0.000672128	0.00117127	0.000966439	0	0	0.00310548	0.00139353	0	0.0022005	0.00134629	0.00230337	0.00754145	0.000843614	0.00183755	0.00835967	0.00361117	0.0012991	0.00301375	0.000801025	0.00194416	0.00258329	0.00622865
Gln	0.00374432	0.0032045	0.00256604	0.00354162	0.0031391	0.00795594	0.0199981	0.00757678	0.0172303	0.00747357	0.0254415	0.0181328	0.00159714	0.00147733	0.00268722	0.00176853	0.00101918	0.00616514	0.00207528	0.00169084	0.00316266	0.00121213	0.00152909	0.00165055	0.00305903	0.00176971	0.00341321	0.00280763	0.00387775	0.0128537	0.00188113	0.000796302	0.00599512	0.00710734	0.00131844	0.00341392	0.00187556	0.0051817	0.00720815	0.00270521	0.000994052	0.00138183	0.0074317	0.00148368	0.0101157	0.00835796	0.00466503	0.00686083	0.0246251
Malic acid	0	0.00424534	0.00313579	0.00726178	0.00869569	0.00416958	0.0102248	0.00457298	0.00491295	0.00681803	0.0313932	0.0103677	0.0033997	0.00323497	0	0.00215259	0	0	0.00274181	0.00313288	0.00256712	0.00165398	0	0	0	0	0.00271482	0.00335696	0.00665673	0	0.00263533	0.00367242	0.00248867	0.00702052	0	0.00279622	0.00421166	0.00428805	0.00418589	0.00516274	0.00432137	0.003661	0.00246767	0.0144435	0.00380114	0	0	0	0.00620659
Thymine	0.00816937	0.00878412	0.00752995	0.0100459	0.00348351	0.00910413	0.00644311	0.00353981	0.0054852	0.00262621	0.0096589	0.00214828	0.0038016	0.0049877	0.00206027	0.00140724	0.00142264	0.00249121	0.00357192	0.00361313	0.0020569	0.00109301	0.00203664	0.00278094	0.00363386	0.00269748	0.0019584	0.00206597	0.00115386	0.00117382	0.0231218	0.0114165	0.00416297	0.00538232	0.011149	0.00543141	0.0121874	0.00577314	0.00648233	0.00991701	0.0113	0.0113294	0.0049963	0.00797262	0.00655433	0.00504195	0.0031123	0.00397446	0.00618183
Trimethylamine	0.00636968	0.00212014	0	0.00296434	0.00854796	0.00386139	0.0268934	0.00149444	0.00225005	0.00345713	0.0195401	0.0292113	0	0	0	0	0.00144516	0.00188124	0	0	0	0	0	0	0.00136011	0	0.00266411	0.00187463	0.000864443	0.00175149	0.00256154	0.00180901	0.00245507	0.00697394	0	0.00479084	0.00137728	0.00632416	0.00540544	0	0	0	0	0	0	0	0.00197217	0	0.0153353
Decanoic acid	0	0.00985382	0.00144006	0.00283761	0	0.00151655	0.00154077	0.00214418	0.00124405	0.00868528	0	0	0.00350721	0.00354307	0.00243249	0.00155959	0.00289998	0.0019098	0.00294432	0.00580446	0.00455681	0.00236827	0.00324904	0.0239078	0.00836676	0.0331949	0.0144645	0.00182571	0.00357312	0.00205219	0.00360908	0	0.0020601	0.00301532	0.00212082	0	0.0075628	0.00926867	0.0111984	0.00415546	0.0132799	0.0100627	0.0201568	0.00337864	0.0102579	0.0144186	0.00215037	0.00442617	0.00166749
Saccharopine	0.00130269	0	0.0010902	0.00164667	0.00329797	0.0065526	0.00280281	0.000789945	0.000654652	0.000670445	0.00436056	0.000926444	0.000490841	0.000497183	0.000419021	0.000438674	0.000377581	0.000447937	0.00186242	0.00468839	0.00109468	0.0168497	0.00118528	0.0164682	0.000702562	0.00067488	0.000835318	0.000663504	0.000990111	0.00108602	0.000920554	0.000432278	0.000369291	0.000498098	0.00130522	0.000715606	0.00181555	0.00152177	0.000663363	0.00464458	0.00286102	0.00424852	0.000387359	0.00142934	0.00035815	0	0	0.000377914	0.000481279
N8-Acetylspermidine	0.00824127	0.00725332	0.00578339	0.000820552	0.0203911	0.0168044	0.0269986	0.0041493	0.00300594	0.0017148	0.0163972	0.00468497	0.000410984	0.00162337	0.00055676	0.000219849	0.000548643	0.000286378	0.000341571	0.000896134	0.000397966	0.000277954	0.00050409	0	0.000420321	0.000839385	0.000470473	0	0	0.000258218	0.0003723	0.000237568	0	0.00204564	8.79728e-05	0.000908387	0.0012243	0.010589	0.0177751	0.000658583	0.00132158	0.001604	0.00873126	0.00566863	0.018046	0.00131658	0.00259108	0.00333238	0.0266359
N-Acetylmuramic acid	0.00417437	0.00347714	0.00731684	0.00830317	0.00914084	0.00558828	0.00730341	0.00817443	0.00618512	0.00362654	0.00793525	0.00352737	0.00265392	0.00262521	0.0015409	0.00207253	0.00215451	0	0.00230788	0.00164941	0.0022784	0.0025651	0.00177853	0.0017228	0.00217102	0.00251566	0.00338767	0.00282071	0.00231972	0.00328032	0.00188955	0.00219446	0.00290838	0.0034996	0.00430231	0.00731526	0.00311481	0.00942725	0.00456579	0.0032233	0.00679624	0.00411277	0.00397067	0.00442953	0.0046549	0.00609054	0.00526222	0.00340841	0.00610127
4-(beta-Acetylaminoethyl)imidazole	0.00474288	0.00773059	0.00445273	0.00441005	0.00556995	0.00614567	0.00925558	0.00091722	0.000643276	0.00126143	0.00463782	0.00499426	0.000609355	0.000714325	0.000549371	0.000812776	0.000259228	0.000218552	0	0.000334499	0.000387435	0	0	0	0.00981154	0.00732559	0.00536419	0.00908639	0.00280114	0.00694531	0.00445702	0.00259049	0.0170052	0.00306473	0.00102117	0.00682785	0	0.00246109	0.00164764	0	0	0	0.00183582	0	0.00174165	0.00124864	0.00183964	0.00115545	0.00947485
Trp	0.00210497	0.00485111	0.00272915	0.00207587	0.00383847	0.00310363	0.00806752	0.00914292	0.00960194	0.00295131	0.00881031	0.00695792	0.00289876	0.00272822	0.00144758	0.00179364	0.00128272	0.00194389	0.00173041	0.00144698	0.00126041	0.00165153	0.00149298	0.00140944	0.00241608	0.00216207	0.00201835	0.00195709	0.00186979	0.00195772	0.00134572	0.00183811	0.00620238	0.00352676	0.00125519	0.00188022	0.00369012	0.0092529	0.0102784	0.00367678	0.00386454	0.00329063	0.00343945	0.00460705	0.00553275	0.002825	0.00306995	0.00358233	0.00241667
N6,N6,N6-Trimethyllysine	0.000608837	0.00124593	0.000550986	0.000732596	0.00172259	0.00114984	0.00477949	0.00192168	0.00132409	0.00137101	0.00191239	0.00290113	0.000358085	0.000517421	0.000171514	0.000356679	0.000203645	0.000186994	0.000425727	0.000424059	0.000431776	0.000254443	0.000848395	0.000250596	0.000298057	0.00236182	0.000958075	0.000185415	0.00037918	0.000630814	0.000777072	0.00131535	0	0.00202216	0.000234594	0.0021822	0.000812102	0.000884913	0.0063881	0.000501151	0.00199708	0.000720161	0.000292658	0.000857322	0.00035815	0	0.000184443	0.000337504	0.0225453
Isethionic acid	0	0.00138623	0	0	0	0	0.00275356	0	0.00152519	0	0	0.00127075	0	0	0	0	0	0	0	0	0	0	0	0	0	0	0.00181434	0	0	0	0	0	0	0	0	0	0	0.0921301	0.0907129	0	0.00136956	0.0024429	0.00722235	0	0.0093956	0.00729126	0.043526	0.00683848	0.0259427
Guanine	0.00099742	0.00194549	0.00135757	0.00222673	0.00133763	0.00312508	0.00173293	0.01976	0.00124788	0.00292482	0.00876701	0.00472956	0.000722274	0.000678226	0.000297642	0.000272634	0.00089987	0.000528481	0.000453228	0.000319393	0.000845816	0.000212123	0.0141729	0.000216732	0.000880179	0.0044447	0.00843369	0.00201638	0.000510288	0.00787015	0.000404017	0.00138731	0.000996228	0.00275729	0.00041974	0.000962683	0.000731433	0.00137603	0.00117004	0.00151913	0.000674001	0.000976672	0.00266987	0.000909323	0.000922126	0.000960317	0.000513707	0.000731882	0.0018155
Stachydrine	0.000720676	0.000735045	0.000265123	0	0.0023903	0.00101181	0.0255008	0.00103553	0.00331137	0.00160938	0.0201787	0.0117791	0.000507118	0.00108407	0.00200064	0.00057704	0.00058458	0.000580293	0.000265667	0	0.00095667	0	0.000524867	0	0.000794412	0.00186524	0.00100489	0.000435509	0.000410733	0	0.000675123	0	0.00222033	0.00112501	0.000703783	0.00524412	0.000532712	0.00642547	0.0438428	0.00059837	0.000270697	0.000641813	0.00139598	0.00891755	0.00122489	0.000670852	0.00785111	0.00945908	0.0121039
Biotin	0	0	0.00252292	0.0040747	0	0	0	0.00591261	0.00425227	0.00684978	0.00557357	0.00732683	0.00467291	0.00633195	0.0051234	0.00585586	0.00558253	0.00614432	0.00326896	0.00371698	0.00333238	0.00270478	0.00351069	0.00178727	0.00319306	0.0031431	0.00292236	0.00323297	0.00416552	0.00496344	0.00424666	0.00203524	0.00208375	0	0.00212082	0.00362398	0.00329358	0.00246604	0.002614	0.0030116	0	0.00341336	0	0.00565617	0.00372821	0	0	0	0.00335254
3-Aminobutyric acid	0	0	0	0	0	0	0.00269145	0.000517468	0.000474352	0.000411304	0.00924785	0.000651196	0	0.000418969	0	0.000403313	0	0.000298154	0	0	0.000317042	0	0	0	0.000541368	0.00186831	0.000276917	0.000320703	0	0.000469067	0	0	0.00198215	0.00345748	0	0	0	0.000493615	0.000892202	0.000412712	0.000278175	0	0.0633141	0.000276873	0.052259	0.0447712	0.0485057	0.0526828	0.00555726
Carnitine	0.00473261	0.00681995	0.00312151	0.00434492	0.00331186	0.00250974	0.00603402	0.00171135	0.00229213	0.00225334	0.00474963	0.00458666	0.00311544	0.00159657	0.00271414	0.0012248	0.00130189	0.00196273	0.001616	0.0033806	0.0020314	0.00239344	0.00307995	0.00295162	0.002983	0.00250692	0.00220506	0.00270145	0.00239803	0.00173532	0.00165156	0.000722756	0.000729995	0.00181892	0.0011839	0.00104748	0.00291393	0.00616893	0.0166805	0.00183086	0.00332813	0.00224152	0.0101444	0.0029772	0.00806246	0.00152269	0.00754302	0.00198237	0.00340035
Suberic acid	0.00190519	0	0.00188749	0.00167391	0	0.00176492	0.00378328	0.0048614	0.00511326	0.00650999	0.00247332	0.0032585	0.00499206	0.00646674	0.00537214	0.00526286	0.00652566	0.00675143	0.00506898	0.00904686	0.00544034	0.00503179	0.0056436	0.00474217	0.0033467	0.00282346	0.00288889	0.00249835	0.00602379	0.00429528	0.00213686	0	0.00185911	0	0.00172639	0.00160842	0.00180889	0	0	0.00398473	0.00229764	0.00251987	0	0.00667837	0	0	0	0	0
Spermidine	0.000853056	0.00180633	0.00110253	0.000329557	0.00167982	0.00152212	0.0230816	0.010592	0.0113566	0.00340987	0.0235265	0.00361179	0.000282806	0.00126566	0.000273366	9.58317e-05	0.000229999	0.000288733	0.000232665	0.000234149	0.000329236	0.000842745	0.000339358	0.000130039	0.00031083	0.000275367	0.00035571	0	7.88825e-05	0	0.000320948	0	0	0.000882835	0	0.000327605	0.0028731	0.0215828	0.0139522	0.00119172	0.00309133	0.00362817	0.000774718	0.0124377	0.00603379	0	0.00035454	0.000371928	0.0064593
Glyceric acid	0.00183548	0.00646332	0.00446304	0.00209676	0.00493881	0.00329652	0.00498081	0.00469442	0.00386218	0.00213718	0.0134916	0.00406832	0.00159907	0.000962789	0	0	0.00109843	0	0.00171966	0.00183858	0.00167315	0.00244764	0.00166592	0.00141119	0.00242152	0.00329404	0.00237337	0.0029757	0.00326133	0	0.00127129	0	0.00235271	0.00261328	0	0	0.00216643	0.0103043	0.00580657	0.00323013	0.00592295	0.00542123	0.00134403	0.00619775	0.00388694	0.00290981	0.00138836	0.00194024	0.00275224
Methionine sulfoxide	0.00136033	0.00325026	0.00513487	0.00268099	0.00219087	0.00212261	0.00290338	0.00693681	0.00962355	0.00857817	0.00441614	0.00463606	0.00396233	0.00416124	0.00347355	0.00451639	0.00347346	0.00391227	0.00169356	0.00189747	0.00186512	0.00140545	0.00114224	0.000990872	0.0013522	0.00139216	0.00202406	0.00191775	0.0023507	0.00142106	0.000999847	0.000976726	0.00908686	0.00300862	0.00061236	0.000786984	0.00340926	0.00836749	0.00231908	0.00437362	0.00686065	0.00595018	0.00249758	0.005574	0.00725049	0.0034496	0.00165179	0.000921213	0.00219116
Sinapic acid	0.00416663	0.0319181	0.00534287	0.00432631	0.00601714	0.0352382	0.00897004	0	0	0	0	0.00413874	0.00291931	0.00342753	0.00192854	0.00173749	0.0023437	0.00176642	0	0	0	0	0	0	0	0.00409313	0	0	0	0	0	0	0	0	0	0	0.00302997	0.0441006	0	0	0.0258122	0.0253191	0	0	0	0	0	0	0.00328233
N1,N8-Diacetylspermidine	0.016046	0.00737007	0.0114289	0.000519386	0.0223059	0.0130266	0.0230469	0.00164741	0.00109602	0.00125572	0.0136575	0.000881848	0.000384026	0.000504294	0.000226398	0.000219337	0.000259707	0.000219023	0.000198012	0.000403557	0.000318705	0.000185999	0.000245861	0	0.000596721	0.000412795	0.000439641	0.00026842	0.000277449	0.000359887	0	0.000167197	0.000392766	0.00226434	0.000426639	0.000697914	0.00072012	0.0101159	0.020589	0.000806608	0.000820567	0.000665961	0.0159582	0.000610432	0.0151266	0.00657035	0.0096402	0.0109094	0.0147221
Diethanolamine	0.00247187	0.00298034	0.0029881	0.00351156	0.00308022	0.00287212	0.00248974	0.00300024	0.00654595	0.0031606	0.00246756	0.00500625	0.00155391	0.00179347	0.00595759	0.00180082	0.00288073	0.00194813	0.00300979	0.00162772	0.00446742	0.00276439	0.00193424	0.00199529	0.00342096	0.00116073	0.00270865	0.00199321	0.00167176	0.00231818	0.00214167	0.00125768	0.00223178	0.00205823	0.00191125	0.00288256	0.00239942	0.00266971	0.00308421	0.00200523	0.00163266	0.00181114	0.0018033	0.00196622	0.00800267	0.00186069	0.00237316	0.00362124	0.00341634
Sarcosine	0.00055577	0.00136642	0.000375545	0.000979207	0.000801024	0.000486661	0.00429995	0.000956658	0.00108976	0.000995022	0.00406133	0.00228878	0.000415053	0.000479681	0.00166659	0.000339255	0.000325352	0	0.000905357	0.000481247	0.000499951	0.0014462	0.000514973	0.00279246	0	0.000741295	0.000638907	0.000312618	0.00106029	0.000556872	0	0	0.000402499	0.000904591	0.000762431	0.000431926	0.00144713	0.00676087	0.00983468	0.00051934	0.00161272	0.000781337	0.000372526	0.000550466	0	0	0.000875761	0.000735623	0.0563913
3-Hydroxybutyric acid	0.00154119	0	0.0010415	0	0.00190722	0.00218639	0.00224632	0	0.00135651	0	0.0128132	0	0	0	0.00122109	0	0.00108432	0	0.00134359	0.00120802	0	0	0	0	0.00243822	0.00289449	0.00237672	0.00248285	0.00183021	0.002399	0	0	0	0.00351179	0.00120453	0.00242608	0	0.00219095	0.00298345	0	0	0	0.00288316	0.00308453	0.00545717	0.00223086	0.00260119	0.00161975	0.0501793
7-Methylguanine	0.00552518	0.00636043	0.00580805	0.00736659	0.00610489	0.00500628	0.00551925	0.000962633	0.00286204	0.00139542	0.00286438	0.000591735	0.000485755	0.000638298	0.000394745	0.000529893	0.000505518	0.000689098	0	0	0	0	0.000208265	0	0.00210464	0.00102433	0.00195269	0.00227618	0.00210752	0.00177344	0.00328122	0.00278468	0.00824236	0.0047491	0.00349534	0.00481036	0.00547813	0.00572074	0.0060575	0.00537592	0.00625495	0.00706692	0.00214787	0.00442668	0.00277519	0.00359063	0.00210128	0.00189032	0.00436291
Indole-3-acetic acid	0.00172319	0.00310748	0.00154157	0	0	0.00122679	0.00173528	0	0	0	0	0.00112031	0.00268415	0.00172981	0.00165719	0	0.00171401	0.00132405	0.00216324	0.00287402	0.00195143	0.00166668	0.001964	0	0.0031797	0.00113057	0.00223613	0.0019621	0	0.0015813	0.0015727	0.00121145	0.00325419	0	0.00127128	0.00107003	0.0132107	0.00167315	0.00131049	0.0316866	0.00142112	0.00697732	0.00243154	0.00632687	0.00469351	0.00272252	0.00273284	0.00203119	0
Urocanic acid	0.00131582	0.00127582	0.00208904	0.00151808	0.00095323	0.000584543	0.000488631	0.00379974	0.00671487	0.00226788	0.00201903	0.00118203	0.00177517	0.00301154	0.00112513	0.000640074	0.000564455	0.000312755	0.00385849	0.00359533	0.00398575	0.0029948	0.00197876	0.00143382	0.00102069	0.00269339	0.00144054	0.00106991	0.000632692	0.000362198	0	0.00031905	0.0124895	0.00158761	0.000331767	0.000240366	0.00715004	0.0019485	0.000618672	0.00521661	0.00554755	0.00456728	0.00127104	0.00585649	0.00302319	0.00230202	0.000636669	0.000926451	0.00067596
Uridine	0.0020947	0.00241248	0.00189622	0.00161995	0.00135985	0.00198074	0.00568118	0.00427598	0.00309182	0.00154395	0.00782794	0.00375325	0.0017009	0.00212985	0.001665	0.00165118	0.00133974	0.00199805	0.00213028	0.00224762	0.00157191	0.00185686	0.00237353	0.00200342	0.00226219	0.00195056	0.00198295	0.00165633	0.00235723	0.00295939	0.00167497	0.000926462	0.00194952	0.000956691	0	0.00163558	0.00168864	0.00375526	0.00486861	0.00221221	0.00341637	0.00399738	0.00353871	0.00161486	0.00366018	0.00146445	0.00135463	0.00224953	0.00590266
Terephthalic acid	0.00332246	0.00453414	0.00270715	0.00312767	0.00293566	0.00248368	0.00229972	0.00414035	0.00264273	0.00242934	0.00294995	0.00155243	0.00248931	0.00265088	0.00242603	0.0018294	0.00219405	0.00234912	0.00232074	0.0029404	0.00315846	0.00244129	0.00270257	0.00238899	0.00258184	0.00219602	0.00213235	0.00207059	0.00221995	0.00229082	0.0031879	0.00221176	0.00192709	0.0022356	0.00198732	0.00259433	0.0020725	0.00217801	0.00289283	0.00264283	0.00227508	0.00259683	0.00231592	0.002421	0.00391698	0.0022643	0.00374619	0.00286272	0.00173068
5-Aminoindole	0.00247985	0.00284398	0.00294775	0.00240265	0.00218143	0.00270385	0.00373178	0.00256045	0.00230806	0.00198173	0.00366385	0.00381655	0.00230924	0.00381612	0.00251888	0.00265152	0.00251657	0.00223968	0.00212478	0.00175396	0.00224812	0.00166929	0.00145637	0.00134442	0.00224759	0.00188823	0.00206346	0.0020056	0.00210535	0.00177113	0.00409907	0.0027561	0.00293887	0.00244526	0.00191873	0.00286914	0.00216085	0.00310194	0.00247038	0.0019538	0.00192529	0.00233113	0.00182156	0.00202712	0.00187824	0.00174878	0.00268467	0.00173092	0.00239269
NAD+	0.00186259	0.00164615	0	0	0.00970111	0.00319116	0.00145305	0.00256163	0.000759082	0.00104477	0.00549627	0.0114272	0.00248931	0.000872929	0	0	0.000708759	0.000994563	0.000819651	0	0	0	0.00106645	0.000719921	0.000915166	0.00122232	0.00100425	0	0.00406575	0.00381485	0.0020132	0.00191409	0	0.00113303	0.00151097	0.00285342	0	0	0	0.00139995	0.00134056	0.00111102	0.00576632	0.0016391	0	0.000588652	0.00344697	0.00411002	0.00422315
4-Hydroxyphenylacetaldehyde	0.00259833	0	0.00316211	0.00312417	0	0	0	0.00286902	0	0	0.00376151	0.00352737	0.00242884	0.00339544	0.00313348	0.00311917	0.00296493	0.00388368	0.00245895	0.0035975	0.00224014	0	0.00240118	0.00272209	0.0032632	0.0028057	0.00377263	0.00317098	0.00317091	0.00349032	0	0.00276211	0.00238818	0	0	0.0034591	0.00359657	0.00312947	0.00345397	0.00362621	0.00267789	0.00306533	0.00399957	0.00328538	0.00441035	0	0	0	0.00299096
Sebacic acid	0	0	0	0	0	0	0.0013005	0.00632627	0.00464235	0.00301047	0.00330206	0.00223742	0.00522721	0.00796548	0.00492312	0.00232752	0.00466482	0.00635788	0.00245895	0.00484867	0.00498466	0.00337463	0.00359349	0.00364259	0.00283234	0.00147684	0.00154989	0	0.00245067	0.00140313	0	0	0.00189754	0	0	0	0.00191494	0	0	0.00375255	0.00119232	0	0	0.00370861	0	0	0	0	0
2,5-Dihydroxybenzoic acid	0	0.00372551	0.0023838	0	0	0.00305192	0.0151789	0	0.00201368	0	0.0112115	0.003601	0	0	0	0	0	0	0.0011668	0.00232975	0.00208013	0	0	0	0.00113561	0	0	0	0	0	0	0	0.00145123	0.00235743	0	0	0.00125138	0.00730426	0.00778625	0	0.00152424	0.00242951	0.00187875	0.00214482	0.00314474	0	0	0	0.00812684
Citric acid	0.0027571	0	0	0	0.00543001	0	0.00511811	0	0	0	0.00772055	0.0124418	0.00286892	0	0	0	0	0	0	0.00394597	0	0	0	0	0	0	0	0	0	0	0	0	0	0	0	0.00640001	0	0.00318449	0	0	0	0.00396553	0	0.00804488	0	0	0	0	0.0089799
Carboxymethyllysine	0.00177858	0.0231563	0.00111486	0.00105547	0.00183258	0.00380805	0.00338178	0.000895111	0.000834382	0.000470506	0.00228272	0.000650237	0.000366732	0.000336378	0	0.000227024	0.000243894	0.000285907	0.000516482	0.000553003	0.000498289	0.000421111	0.00044819	0.000347449	0.000436744	0.000475634	0.000791354	0.000623618	0.0006365	0.000840507	0.000847302	0.000615877	0.000443722	0.00126815	0.000337517	0.00135007	0.000487458	0.000950295	0.000982661	0.000578926	0.0013475	0.00146769	0.016993	0.00136234	0.0178464	0.00994059	0.0213988	0.0194091	0.00404091
2-Hydroxyvaleric acid	0	0	0	0	0	0	0.00505709	0	0	0	0.0119501	0	0	0	0	0	0	0	0	0	0	0	0	0	0	0	0	0	0	0	0	0	0	0.0024549	0	0	0	0.00131392	0.0051583	0	0	0	0.00881929	0	0.00871345	0.00450519	0.00818656	0.00307927	0.00639967
p-Hydroxymandelic acid	0	0	0	0.00169838	0.00179977	0	0.0130737	0	0.00135651	0	0	0	0.00183759	0.00104302	0	0	0	0	0	0.00208748	0.00201752	0	0	0.00122136	0.00126253	0	0.00264787	0.000877211	0.00144359	0.00133949	0	0	0.00246798	0	0	0	0	0.00832368	0.0153146	0.00200432	0.000902299	0.00256672	0	0	0.00894083	0	0.00478347	0.0019489	0.0080461
Uric acid	0.00176578	0.00430888	0.00408329	0.00287256	0.00222957	0.0022466	0.0014645	0.00253506	0.00321907	0	0.00294995	0.00377704	0.00178048	0.00218553	0.00165073	0	0.0017253	0.000713889	0.00130501	0.00217377	0.00176707	0.00123176	0.00243761	0	0.0022278	0.00514083	0.00174405	0.00112519	0.00154336	0	0	0	0.00161084	0	0.00114688	0	0.00207553	0.00596768	0.00102469	0.00332573	0.00390244	0.00304191	0.00189681	0.00299128	0.0018448	0.001679	0.0016437	0.00522306	0.00345084
Tyramine	0.00195946	0.00118896	0.000668133	0.00102318	0.00518055	0.00142424	0.00137953	0.000552125	0.000491415	0.000657462	0.00365222	0.00136617	0.000237537	0.000300279	0.000260701	0.000432524	0.000528997	0.000406959	0.00360053	0.00237495	0.00286391	0.00124975	0.00313832	0.000733502	0.00586381	0.00351132	0.00855702	0.00932786	0.00259006	0.00633991	0	0.00059048	0.000612623	0.00477658	0	0.00209008	0.000849978	0.000775609	0.00167833	0.000567009	0.000576789	0.000745383	0.00107993	0.000516267	0.000721335	0.000546387	0.000679705	0.000499895	0.00127998
Anserine_divalent	0.000887293	0.00253577	0.000748287	0.000763213	0.00548551	0.00294361	0.00910671	0.000400948	0.000894672	0.00110096	0.00774586	0.00635468	0.000962354	0.000988897	0.000166764	0.00146207	0.00114137	0.00204327	0.000349822	0.00177069	0.00757133	0.000182342	0.00798728	0.00160111	0.000344894	0.000597225	0.000783361	0.000501805	0.00194812	0.00107851	0.000239389	0.00117355	0.000156877	0.00142101	0	0.000900456	0.000456469	0.0012842	0.00203532	0.00197638	0.000544386	0.0033722	0	0.0035108	0.000779243	0	0.000393478	0.00094067	0.00497778
Adenine	0.00335174	0.00314753	0.00361532	0.00997967	0.00457172	0.00142589	0.000668174	0.00332052	0.000580712	0.00329666	0.00394693	0.00287092	0.000642417	0.00134387	0.000238008	0.000259822	0.000789183	0.00128352	0.000347072	0.000192067	0.000425125	0	0.000806841	0.000552667	0.00172325	0.00063452	0.00102773	0.00105535	0.00051736	0.00148345	0.00112974	0.00152805	0.00190657	0.00169468	0.000382941	0.00128053	0.000842107	0.00151828	0.000547598	0.000864312	0.000871914	0.000882224	0.00224371	0.00303295	0.00119971	0.00389094	0.000542398	0.00107462	0.00490642
4-Acetamidobutanoic acid	0.00131659	0.00125916	0	0	0.0015772	0.00148645	0.00536219	0	0.00113862	0	0.005054	0.00269515	0	0	0	0	0	0	0	0	0	0.000968262	0.00166923	0	0.00357383	0.0020658	0.00295584	0.00206749	0.00285288	0.00225264	0	0.0014122	0.00160197	0.00368844	0.00130465	0.00311588	0.00102413	0.00252105	0.00298694	0	0.00207206	0.00185393	0.00655033	0	0.00897515	0.00462895	0.0066067	0.0046124	0.004841
Pyridoxamine	0.00353776	0.00201367	0.00232838	0.00239597	0.00203922	0.00206817	0.00259827	0.00298829	0.00393644	0.00416601	0.00236027	0.00267671	0.00176855	0.00267243	0.00121854	0.000820463	0.00176189	0.00143236	0.00168366	0.00160775	0.00139565	0.00106009	0.0015751	0.000522866	0.00313385	0.00203946	0.00264356	0.00200021	0.00236647	0.00248109	0.00137743	0.00104816	0.000851947	0.00150403	0.00127532	0.00129883	0.0047339	0.00211321	0.00157333	0.00330358	0.00299811	0.00397806	0.00220093	0.0029416	0.00283499	0.00157293	0.00185467	0.00156928	0.00107446
Thymidine	0.00167302	0.00216498	0.00150722	0.00170958	0.00167426	0.00151387	0.00399541	0.00254491	0.00204586	0.00130765	0.00302208	0.00196989	0.00159562	0.00195865	0.00131089	0.00154356	0.00173553	0.0013278	0.00183271	0.0012247	0.00120498	0.00163168	0.00088055	0.00107621	0.00127678	0.00114336	0.00165465	0.00139654	0.00168754	0.00228179	0.00227684	0.00117779	0.00148232	0.00127502	0.000915952	0.00138241	0.0016911	0.00313288	0.00198201	0.00168472	0.00213018	0.00275346	0.00176451	0.00159003	0.00296528	0.00212674	0.0020965	0.00169949	0.00326562
2-Hydroxy-4-methylvaleric acid	0	0	0	0	0	0.00170847	0.00144924	0.00096393	0	0	0.00797819	0	0	0	0	0	0	0	0	0	0	0.000622227	0	0	0	0	0	0	0	0	0	0	0	0.00235743	0	0	0	0.00119418	0.0111287	0	0	0	0.00652504	0.00143108	0.00427307	0.00369914	0.00676628	0.00408836	0
Homocitrulline	0.00564044	0.00251335	0.00530639	0.00544715	0.00365405	0.00293811	0.00331985	0.0100751	0.0101724	0.00273579	0.00259229	0.00533664	0.000352999	0.000508123	0.00015832	0	0	0	0.000580286	0	0.000219491	0.000250786	0.000274059	0	0.000309614	0.000310108	0.000440212	0.000256023	0.000553809	0.000439028	0.00458087	0.00360373	0.00470746	0.00305214	0.00219645	0.00553146	0.00106592	0.00126723	0.00122765	0.00140749	0.00126076	0.00117254	0.00407326	0.00208193	0.00703522	0.00159292	0.00370798	0.00286541	0.00137476
N-Acetylglutamine	0.00138629	0	0.00150021	0.00180671	0.00467019	0.00247616	0.00305866	0.00532439	0.00303282	0.00250555	0.00413938	0.00298963	0.00141766	0.00131902	0	0.0011178	0.00137516	0	0	0.00172906	0	0.0016889	0	0	0.00360055	0.00227297	0.00290563	0.00186601	0.00220748	0.00255808	0	0.00121837	0.00152808	0	0	0	0.0013241	0.00209387	0.00186466	0	0.00198828	0.00193089	0	0.00167497	0.00136429	0	0.00190302	0	0.00165345
Methoxamine	0.00751203	0.00426644	0.00352508	0.00826787	0.00506056	0.00552154	0.000572153	0	0.000456152	0.000683428	0.00103537	0.000966724	0	0.000246677	0	0	0.000432685	0.000388118	0	0	0	0	0	0	0.00625675	0.00313582	0.00434274	0.0039627	0.00718157	0.0108122	0.00538286	0.00385029	0	0.00377066	0.00297843	0.00526669	0	0.00413458	0.0078139	0	0	0.000302661	0	0	0	0	0.000540349	0.00163962	0.00268728
N6-Acetyllysine	0.00153778	0.00186423	0.00151395	0.00179809	0.00213199	0.00160681	0.00288463	0.00550153	0.0028865	0.00191578	0.00318107	0.00190468	0.00112054	0.00134879	0.000731968	0.00063085	0.000703892	0.00098678	0.00127498	0.000837867	0.00101986	0.000702723	0.000747478	0.000690156	0.000927017	0.00103352	0.00100489	0.000849996	0.00107715	0.00141991	0.000866182	0.000936515	0.00147545	0.00246701	0.000556011	0.0020852	0.00128825	0.00157967	0.00152918	0.00185783	0.0021247	0.00218195	0.00154088	0.00185706	0.00271225	0.000915784	0.00108821	0.0015169	0.00188629
N-Acetylneuraminic acid	0.00190906	0	0.00167317	0.00229945	0.00256726	0.00247239	0.00356208	0.00149523	0.00140571	0	0.00363269	0	0.00127993	0.00139284	0	0	0	0	0.00130501	0	0.00134965	0.00111747	0	0.000891842	0	0.00144429	0.00192481	0	0.00159949	0.00117723	0.0011631	0	0.00123547	0.00257673	0	0.00158823	0.00218158	0.00487382	0.00656638	0.00216138	0.00141145	0.00163641	0.00148132	0.00163552	0.00351799	0.00169572	0	0	0.00321212
Trigonelline	0.000895852	0.000456718	0	0	0.000311633	0.000603239	0.00384939	0	0	0	0.0044058	0.00233145	0.000516782	0.000222611	0.000726162	0.000115818	0.00151464	0.000652829	0	0	0	0	0	0	0.00259917	0.000983966	0.00111166	0.00122136	0.00170114	0.00113281	0.000551275	0.000406881	0.00028341	0.000792376	0.000662959	0.00139217	0.000631089	0.00192654	0.00112373	0.0041911	0.00252401	0.00484633	0.00207942	0.000154131	0.00888703	0.00277818	0.0037681	0.00479315	0.0172427
Pyridoxine	0.00141282	0.00148597	0.001005	0.00170512	0.000842686	0.00278414	0.00229486	0.00208182	0.00119839	0.0018062	0.00173789	0.00135466	0.0017828	0.00146803	0.00185921	0.00178954	0.00278826	0.00254632	0.00143999	0.000693277	0.00148045	0.00163481	0.00110613	0.000952944	0.00105719	0.000991118	0.00110881	0.00131731	0.00242305	0.00152736	0.0021326	0.0013381	0.000711101	0.00102024	0.0011218	0.00101332	0.00172307	0.0023393	0.000696208	0.00308719	0.00464772	0.00316023	0.000574478	0.00146026	0.000788055	0.000615471	0.000807449	0.00082318	0.000986536
Uracil	0.000896993	0.00301583	0.00177403	0.0016155	0.00116932	0.00105251	0.00283406	0.00220312	0.00235868	0.00107032	0.00232085	0.00124916	0.00106561	0.00134551	0.000772603	0.0011177	0.000513185	0.000567104	0.00170786	0.001024	0.00158577	0.00179103	0.00133913	0.00134848	0.000885046	0.00112957	0.00137145	0.00109632	0	0	0	0.000632809	0.00224151	0.00352504	0	0.000735128	0.00148451	0.00392646	0.00234116	0.0029078	0.00344927	0.00206282	0.00172686	0.00275983	0.00704403	0.00230545	0.000789688	0	0.00260678
Homoserine	0.000615684	0.00118336	0.000639547	0.000748183	0.00242585	0.00153147	0.00427666	0.00139107	0.00109545	0.00123131	0.00546185	0.00181788	0.000712101	0.000953892	0.000458073	0.000766142	0.000563976	0.000474314	0.000532983	0.000780678	0.000381338	0.000293628	0.000372008	0.000258724	0.00133517	0.000996227	0.00145767	0.00117609	0.00113863	0.00143493	0.000346624	0.000467728	0.00067274	0.0021859	0.000270818	0.000584442	0.00148992	0.00347527	0.00249461	0.00119988	0.00127073	0.00120259	0.000692568	0.00176758	0.000688604	0.000534398	0.000474769	0.000640584	0.00574395
6-Aminohexanoic acid	0.000409695	0	0	0.00065466	0.000316632	0.000304644	0	0.00502111	0.00114777	0.0037895	0	0.000375469	0.00132603	0.00121698	0.00101431	0.000530406	0.000503602	0.000522358	0	0.000451035	0.000574224	0.00052456	0	0.000403663	0.000475066	0.000290694	0	0.000374063	0.000530417	0.000384149	0	0	0.000326351	0.000440845	0.000357066	0	0.000708315	0	0	0.00203847	0.000842003	0	0	0.00055843	0.000552646	0	0	0	0.000698796
Imidazole-4-acetic acid	0.00301337	0.00156256	0.00345165	0.0024032	0.000672149	0.00123892	0.00155339	0.000197187	0.000146173	0.000139178	0.000884133	0.00100748	0.000313833	0.000259804	0.000382607	0.000192688	0.000291811	0.000430509	0.000212313	0.000154301	0	0	0	0.000121234	0.00660956	0.00457498	0.00543271	0.00520832	0.00996585	0.00595345	0.00083673	0.000223282	0.00189054	0.000523861	0.00114135	0.000674122	0.000145598	0.000600922	0.000641826	0.000163078	0	0	0.000972676	0.000283431	0.00154086	0.000779901	0.00105952	0.000921961	0.000587468
Hydroxyproline	0.000701275	0.00160085	0.000695038	0.00118073	0.00439452	0.000918881	0.00582721	0.000524638	0.000645551	0.000355736	0.00990578	0.0021406	0.000394707	0.000667287	0.000506625	0.000415613	0.000333977	0.000466307	0.000554985	0.000675473	0.000438982	0.000252876	0.000543665	0.000304779	0.000526161	0.000464906	0.000513866	0.000609604	0.000470031	0.000870546	0	0.000473548	0.00069736	0.00075917	0.000223669	0.000571021	0.000441713	0.0114679	0.00184471	0.000652939	0.00117402	0.00094501	0.000413031	0.00132768	0.00108704	0.000556093	0.000408506	0.000982577	0.00282716
Hydroxyindole	0	0	0	0	0	0	0.00129658	0.00161395	0.00169948	0.00119652	0.00103472	0.00138055	0.00193234	0.00193021	0.00141749	0.00307482	0.00226788	0.00218458	0.00408016	0.00435281	0.00412044	0.0020251	0.00539114	0.00101593	0	0	0.000500734	0	0	0.000631392	0	0	0	0	0	0	0.0017157	0	0.000858819	0.00131089	0	0.00157394	0.000581324	0.00102176	0	0	0	0	0
Picolinic acid	0	0	0	0	0	0	0.000746014	0	0.00298319	0	0	0.00387265	0	0.00100093	0.00063117	0.00155944	0.00201297	0.000874207	0	0.00704337	0	0	0.000543665	0.00109043	0	0	0.000222675	0	0	0	0.00196873	0	0	0.00138551	0.00144149	0	0.00103198	0	0.000715592	0.00179574	0.00272442	0	0	0	0	0.000528117	0.0836775	0	0
Mevalonic acid	0	0.00229306	0	0	0	0.00178374	0.00758563	0	0	0	0.0148915	0.00149801	0	0	0	0	0	0	0	0	0	0	0	0	0	0	0	0	0	0	0	0	0	0	0	0	0	0.00189645	0.00210166	0	0	0.0015059	0.00489198	0	0.0104467	0.00472928	0.0118569	0.00553921	0.00805663
Paraxanthine	0.0045774	0.00321571	0.00133066	0.00561861	0.00317799	0.00209237	0.00216191	0.00406505	0.00155899	0.00208456	0.00250375	0.0020001	0.00183366	0.00312039	0.00168875	0.00236453	0.00196505	0.00157744	0.00119797	0.00294953	0.00129976	0.00101986	0.00186053	0	0.00141972	0.00134567	0.00261501	0.00184876	0.00134481	0.00171105	0.00223531	0	0.00138441	0.00119944	0.00152601	0.00108714	0.000843583	0.000486128	0	0.0012626	0.00115358	0.000920325	0.00098922	0.00198402	0	0.00137824	0	0.00152288	0.00160369
Gluconic acid	0	0	0	0	0	0	0.0178028	0	0	0	0.00465466	0	0	0	0	0	0	0	0	0	0	0	0	0	0	0	0	0	0.00246938	0	0	0	0	0	0	0	0	0	0	0	0	0	0	0	0.00287445	0	0	0	0.0146459
Adenosine	0.00253121	0.00165502	0.00228129	0.000480975	0.00100434	0.00168544	0.00178009	0.00213679	0.000824144	0.000750421	0.00712994	0.00481108	0.000574259	0.000525078	0.000323501	0.000262897	0.000284623	0.000433806	0.000606688	0.000435928	0.000385218	0	0.000494196	0.000428723	0.000809011	0.00074436	0.000548695	0.000418261	0.00110925	0.0010814	0.00046292	0.0004254	0.00233656	0.000429395	0.000329467	0.000638128	0.000452042	0.000325915	0.000326297	0.00048547	0.000332015	0.000609078	0.00251355	0.000689137	0.000608666	0.000738222	0.00326054	0.00322761	0.00123032
Undecanoic acid	0	0	0	0	0	0	0	0.00111573	0	0.00104477	0	0	0.00147141	0.00152121	0	0	0	0	0.00403397	0.00493827	0.00603516	0.00667942	0.0091874	0.00344201	0.00813964	0.00796133	0.00536604	0.00405439	0.00168679	0.00442255	0	0	0.000963547	0	0	0	0.00127259	0	0	0	0.00192061	0.00223542	0.00157526	0.00294465	0	0.00138801	0	0	0
Pyridoxal	0.000434802	0	0.000341353	0.000434213	0.00124764	0.000375031	0.00208179	0.00172569	0.00166763	0.00216869	0.00247144	0.00196126	0.00108901	0.00151069	0.00092248	0.000903996	0.00166893	0.00104283	0.00110392	0.0019633	0.003544	0.00071474	0.000820198	0.00121438	0.000996969	0.000620726	0.000984339	0.001168	0.00249269	0.00277223	0.000556561	0.000404236	0.000541627	0.000511266	0.000317392	0.00028307	0.00255829	0.00175385	0.000433986	0.00200147	0.00133255	0.00157019	0.000561356	0.00350752	0.00106878	0.000473878	0.000594315	0	0.000963699
Asn	0.000625955	0.000430567	0.000471393	0.00128427	0.000744363	0.000456966	0.00236759	0.00153866	0.00189741	0.000923875	0.0050088	0.00338593	0.00140487	0.00339824	0.000572064	0.000465835	0.000413519	0.00123689	0.000667742	0.000958179	0.000792606	0.00027064	0.000770728	0.000660355	0.000705603	0.00105089	0.00055783	0.000397779	0.0048782	0.000608285	0.000371544	0.000246563	0.00103058	0	0.00060776	0.00121708	0.000576489	0.000398286	0.000782898	0.000765839	0.00045864	0.000648789	0.000820356	0.00139139	0.00127272	0.000784468	0.00378859	0.00384425	0.000868928
Ethanolamine	0.000615684	0.001047	0.000872721	0.000721462	0.000901013	0.000675276	0.00157271	0.00165279	0.00211525	0.00105059	0.00222972	0.00093028	0.000827563	0.00104687	0.000784213	0.00102289	0.00103835	0.00101363	0.000918007	0.000672236	0.00075547	0.000640026	0.000900337	0.000320357	0.00081266	0.000495559	0.00115392	0.000877485	0.000949309	0.000723241	0.000593565	0.000433865	0.00092924	0.000917759	0.000259319	0.000621656	0.000775703	0.00361202	0.00343958	0.00169036	0.00162817	0.00147628	0.000331451	0.00364198	0.000864217	0.000461318	0.000471354	0.000304577	0.000721633
Cysteic acid	0	0	0	0	0	0	0	0	0	0	0	0.00152362	0	0	0	0	0	0	0	0	0	0	0	0	0	0	0	0	0	0	0	0	0.00164631	0	0	0	0	0.00147574	0.00184374	0	0	0	0.00238457	0	0.00186625	0	0.053835	0	0.00128134
Alloisoleucine	0	0	0	0	0.00400845	0.000443769	0.00131589	0.000657889	0.000624507	0	0.0056454	0.000393691	0.000610881	0.0012405	0.000791602	0.000741543	0.000525643	0.000445111	0	0	0.000505494	0.000180775	0	0	0.00209795	0.000308575	0	0	0	0	0	0	0.000417385	0.0152578	0	0	0.00040433	0.00514976	0.0083265	0.000764584	0.00177673	0.000891347	0.000498033	0.000615585	0.000753436	0.000695402	0	0	0.00195252
N2-Phenylacetylglutamine	0	0	0	0	0.00259796	0	0	0.00294872	0	0.00257859	0	0.00195574	0	0	0.00295581	0	0.0025696	0.00177862	0	0	0	0.00320003	0.00219252	0	0.00171677	0.00219306	0.00232651	0.00214808	0	0	0	0	0	0	0	0	0	0	0	0	0	0	0	0	0	0	0.00236181	0.00428759	0
N-Methylalanine	0.00186588	0.0017671	0	0	0.00159427	0.00129116	0.00113578	0.000973986	0.00120977	0.00125261	0.00148842	0.00140741	0	0	0	0	0	0	0.000542884	0.000440244	0	0	0	0	0	0	0	0	0	0	0.00191436	0.00082699	0.000942409	0.00123666	0.00172438	0.00107676	0.00313724	0.00137104	0.000854511	0.00697785	0.00513727	0.00667464	0.000783845	0.00115949	0.000825192	0.000517269	0.000584068	0.000701199	0
N-Acetylhistidine	0.00045135	0.0007173	0.000633381	0.000455924	0.00079658	0.000629634	0.000565903	0.00162411	0.000890122	0.000712511	0.000770385	0.000524601	0.000661237	0.000594542	0.00038208	0.00109668	0.000351706	0.000309458	0.000391074	0.000360396	0.000322031	0.000182342	0.00036805	0	0.000403289	0.000446514	0.000548695	0.00040263	0.000659349	0.000429208	0.000330765	0.000193652	0.000716254	0.00102539	0.000255869	0.00103711	0.000590262	0.00060192	0.000759206	0.000903827	0.000733325	0.000976672	0.000462092	0.00176196	0.000708117	0.000302026	0.000543764	0.000452749	0.0110192
Citramalic acid	0	0	0.0013235	0	0	0	0.00466427	0.00251609	0	0.00246745	0.00436267	0.00285519	0	0	0.00178964	0	0	0	0.00115073	0.00185849	0.00208361	0	0	0.00224931	0	0	0	0	0	0	0	0	0	0	0	0	0	0	0	0	0	0.00299171	0	0.00253936	0	0	0.0012208	0	0.00392827
4-Guanidinobutyric acid	0.00306416	0.00256659	0.00343764	0.00182203	0.00145206	0.00225514	0.00159885	0.00132713	0.000656358	0.000683428	0.00207914	0.000793136	0.00104781	0.0011229	0.0011151	0.00074513	0.00104122	0.000909062	0.000445528	0.000385214	0.000391315	0.000746088	0.000326496	0.000653583	0.000417279	0.000307553	0.000415661	0.000294831	0.000401485	0.000533188	0	0.000210054	0.000604035	0.00121547	0.000246669	0.000885204	0.000485491	0.00155471	0.00165787	0.000647293	0.00144272	0.000865052	0.00304867	0.000550466	0.00501347	0.00176477	0.00448811	0.000864339	0.00143071
Shikimic acid	0	0.00221798	0	0	0.00182279	0	0.00333325	0.00275897	0	0.0019657	0.00249479	0.00269194	0.00271103	0.00159181	0.00183486	0.00163964	0.00238041	0.00272437	0	0	0	0	0	0	0	0	0	0.000964002	0	0.00114541	0	0	0.00203054	0	0	0	0.00123926	0.00147897	0.00227593	0	0	0	0	0	0	0	0.00226607	0	0
Threonic acid	0	0	0	0	0	0	0	0	0	0	0	0	0	0	0	0	0	0	0	0	0	0	0	0	0	0	0	0	0	0	0	0	0	0	0	0	0	0	0	0	0	0	0	0	0.00295597	0	0	0	0.00505163
2'-Deoxyuridine	0.00102139	0.00163914	0.000946709	0.00101873	0.000973227	0.000910083	0.00140737	0.00108871	0.00127631	0.000851689	0.00145611	0.00107558	0	0.00148499	0.000926702	0.00105312	0.00103931	0.000826634	0.00111547	0.0014254	0.00101875	0.00137462	0.00100769	0.00116629	0.000925192	0.000948204	0.00124299	0.000987979	0	0.00108082	0.00325554	0.00160424	0.000950997	0.000764895	0.000737132	0.00127504	0.000768817	0.000654825	0.0010672	0	0.0006406	0.0010738	0.000514577	0	0.000934714	0	0	0	0.00109215
N-Acetylalanine	0	0	0	0	0	0	0.00258194	0	0	0	0.00366275	0.00213499	0	0	0	0	0	0	0	0	0	0	0	0	0.000627924	0	0.000615939	0.000601339	0	0	0	0	0.000898523	0.00181833	0	0.00112387	0	0.0014013	0.00120593	0	0.00147913	0.0014992	0	0.00118001	0.000793692	0	0	0	0.00465143
6-Hydroxynicotinic acid	0	0	0	0	0	0.00191545	0.0024599	0	0	0	0	0	0	0	0	0	0	0	0	0	0	0	0	0	0	0	0	0	0	0	0	0	0	0.00132796	0	0.00455269	0	0	0	0	0	0	0.0115507	0	0.00650827	0.00844849	0.0136124	0.0147597	0
N-Methylserotonin	0.000811402	0	0.000191696	0	0.008183	0	0	0	0	0	0.0132775	0.000733195	0	0	0.000624838	0	0.00340302	0.00145874	0	0.000988392	0.000545956	0	0.00165425	0	0	0	0.000227814	0	0.000169733	0.000212004	0	0.000179895	0.000229591	0	0	0.00829932	0	0	0.0021247	0	0	0.00941791	0.000354271	0	0	0.000338566	0.000469304	0.000383901	0
5-Oxohexanoic acid	0	0	0	0	0	0	0	0	0.00113511	0	0.00171759	0	0.00135719	0.00159502	0.000975579	0	0.00141469	0.00107693	0.00131144	0.00225674	0.00124877	0	0	0	0.00144957	0.000692547	0.00110802	0	0.00126899	0.00124086	0	0	0	0	0	0	0.00113927	0	0	0.00134532	0.0011601	0.00135531	0	0	0	0	0	0	0
Cyclohexylamine	0.00131468	0.00104419	0.000770147	0.000897374	0.00145651	0.0008166	0.00118294	0.000986535	0.00340066	0.000558791	0.000941007	0.00330489	0.000543231	0.00047257	0.00141486	0.000450973	0.000714434	0.00069004	0.0008069	0.00035554	0.000473346	0.000345875	0.000638151	0.000260078	0.000565091	0.000206909	0.000646901	0.000589122	0.000573394	0.000597887	0.00103912	0.000549739	0.000674458	0.000683596	0.000218495	0.000918758	0.00058977	0.000732686	0.00106127	0.0005645	0.000523448	0.000548975	0.000332022	0.000581854	0.0015673	0.000668568	0.00080335	0.000582213	0.00157343
Isopropanolamine	0.000257914	0.000314753	0.000202906	0.0003123	0.000552718	0.000500408	0.00124146	0.00051448	0.000555117	0.000510494	0.002041	0.000863626	0.000193285	0.000185965	0.000168875	0.000230099	0.000245332	0.000385292	0.00031297	0.00021149	0.000191777	0	0.000133072	0	0.000274334	0.000119036	0.000331729	0.000234463	0.000268744	0.000326383	0.000249207	0.000146562	0.000346962	0.000599435	0	0.000430706	0.000273488	0.00282194	0.00199009	0.000339955	0.000582772	0.000435746	0.000907641	0.000674614	0.0043236	0.0016443	0.00200974	0.00116817	0.0062669
2-Hydroxyisobutyric acid	0	0.00124761	0.00114302	0	0	0	0.00252854	0	0.000569312	0	0.00695193	0.00122914	0	0	0	0	0	0	0	0	0	0	0	0	0	0	0	0	0	0	0	0	0	0.0011909	0	0.00102629	0	0	0.0075353	0	0.000808846	0.00841963	0	0.00152792	0.00129565	0	0	0	0.00147442
5-Hydroxylysine	0.000698422	0.00045485	0.000253913	0.000966403	0.000883793	0.000373931	0.00574993	0.000654901	0.000782056	0.000675119	0.00412014	0.00126067	0	0	0	0.000167577	0.000126499	0	0.000200213	0.000373344	0.000244433	0.000138977	0.000589672	0.000191672	0.00044526	0.000778079	0.000757667	0.000369751	0.00044283	0.000729595	0.000343603	0.000239684	0	0.000673291	0.000267943	0.00119756	0.000384654	0.00957333	0.00486323	0.000469162	0.00088338	0.000888127	0.000219066	0.00043194	0	0	0.000230895	0.000215523	0.000634854
3-Hydroxypropionic acid	0	0	0	0	0	0	0.00203275	0.0022049	0.00137759	0.000933628	0.00151148	0	0	0	0	0	0	0	0	0	0	0	0	0	0	0	0	0	0	0	0	0	0	0	0	0	0	0	0	0	0.0012181	0	0	0.00277966	0	0	0	0	0
S-Methylcysteine	0.0005552	0.00146075	0.00106386	0.000828902	0.0014865	0.000966173	0.00141021	0.00166892	0.00160506	0.000733283	0.0020856	0.00133404	0.000539671	0.000961549	0.000534067	0.000327468	0	0.000261414	0.000689743	0.000437007	0.000327574	0.00048015	0.000343316	0.000333226	0	0.000353022	0.000561256	0.000393467	0.000505392	0.00053261	0	0.000339685	0.00101569	0.00107291	0.000301868	0.000461209	0.000545993	0.00293324	0.00155233	0.00097784	0.000955167	0.000855929	0.000676594	0.00128364	0.00108011	0.000435625	0.000683804	0.000525338	0.00205814
p-Aminobenzoic acid	0.000897564	0.000628571	0.00077351	0.000983103	0.000389402	0.00136265	0.000259088	0.000493566	0.000699584	0.00100749	0	0	0.00202898	0.00142592	0.00237903	0.00112333	0.00110495	0.00111537	0.000572586	0.00136713	0.00108748	0.000644729	0.00113878	0	0.00321475	0.0022295	0.00174772	0.00188325	0.00181974	0.00133788	0.000697023	0.000504765	0.00113994	0.000399623	0.000957351	0.000688763	0.00119282	0.000230087	0	0.000186912	0.000329024	0.0004175	0	0.000839988	0	0	0	0	0
Mevalolactone	0	0	0	0	0	0	0.00253179	0.002426	0	0.00182438	0.00324441	0.00200058	0	0	0	0	0	0	0.00177936	0.00159211	0	0	0	0	0	0	0.00200008	0.00140462	0	0	0	0	0.00170847	0	0	0	0	0	0	0	0	0	0	0	0	0	0	0	0.00281802
p-Hydroxybenzoic acid	0	0	0	0	0	0	0.00286797	0	0.00128622	0	0.00398051	0	0	0	0	0	0	0	0	0	0	0	0	0	0	0	0	0	0	0	0	0	0	0	0	0.00127866	0	0.00401944	0.00677898	0	0	0	0	0	0	0	0	0	0.00936956
Benzoic acid	0	0	0	0	0	0	0.00787548	0	0	0	0	0.00513742	0	0	0	0	0	0	0	0	0	0	0	0	0	0	0	0	0	0	0	0	0	0	0	0	0	0.00767319	0.00964393	0	0	0	0	0	0	0	0	0	0.00691922
allo-Threonine	0.000304133	0.000503417	0.000323417	0.000333453	0.00229142	0.0010833	0.00119146	0.000546149	0.000629057	0.000442463	0.00291674	0.000715932	0.000344352	0.000660723	0.000368359	0.000364878	0.000549601	0.000321704	0.000227164	0.000257349	0.000216165	0.000217348	0.000243883	0	0.000900252	0.000391338	0.000348287	0.000301299	0.000252968	0.000588644	0	0.000228044	0.000328641	0.00171014	0	0.000317844	0.000253813	0.000767124	0.00137357	0.000434038	0.00059025	0.000412671	0.000322894	0.000476446	0.000479631	0.000259777	0.000302623	0.00030757	0.00476997
3-Amino-2-piperidone	0	0.000400679	0	0	0.000315521	0.000322791	0.000804536	0.000447556	0	0	0.00124089	0.000396568	0	0	0	0	0.000243894	0.000273661	0	0	0	0	0.000230031	0	0.000571174	0.000340761	0.000644046	0.000629008	0.000425421	0.000642945	0.00110028	0.000488892	0.00137182	0.00151261	0.000686533	0.00107371	0.000399411	0	0.000660671	0	0.000535412	0.000466334	0.000614982	0.000418823	0.00769676	0.0010745	0.00152473	0.000776034	0.00065712
N-Methylglutamic acid	0.00132495	0.000852727	0.000720822	0.000514376	0.00136763	0.00070772	0.00124828	0.00129785	0.00103743	0.000734322	0.00185164	0.0021689	0.000606303	0.000639392	0.000417966	0.000573453	0.000404415	0.00035656	0.000450478	0.00104342	0.000349744	0.000589869	0.000532782	0.000493743	0.000478107	0.000335652	0.000782219	0.000709858	0.000649556	0.000526256	0	0.000221166	0.000501549	0.000379012	0	0.000322114	0.000621743	0.000939814	0.000338681	0.00083546	0.00081608	0.00139364	0	0.000618864	0	0.000431629	0.00108411	0.00152363	0.000316856
N-Ethylmaleimide_+H2O	0.00130326	0	0.000999958	0.00126312	0.000917122	0.000692873	0.00120283	0	0.000559099	0.000768078	0.00213084	0.000979671	0.000504066	0.000634469	0.000413744	0	0	0.000503517	0.0016281	0.00107363	0.000915654	0.00160816	0.00147171	0.00204812	0	0	0	0	0	0	0	0	0	0	0	0	0	0	0.000808743	0.000750785	0	0	0	0	0.0012595	0	0.00121049	0.000996048	0.000643418
2-Methylserine	0.000493004	0.000537041	0.000363774	0.000384112	0.000924344	0.000278799	0.000890899	0.00104808	0.000921404	0.000452849	0.00183548	0.00071785	0.000344352	0.000432096	0.000267561	0.000189614	0.000222811	0.000251523	0.000382824	0.000308603	0.000283786	0.000470746	0.000461052	0.000258724	0.000451343	0.000318282	0.000481892	0.000321241	0.000291049	0.000248975	0.0003504	0.000312701	0.000435134	0.00213323	0.000308767	0.000408744	0.000622727	0.00141197	0.00207086	0.00049676	0.000469109	0.00057688	0	0.000487689	0.000197643	0	0	0	0.00774899
5-Methoxyindoleacetic acid	0	0	0	0	0	0	0	0	0	0	0	0	0	0	0	0	0	0	0	0	0	0	0	0	0	0	0	0	0	0	0	0	0	0.00106907	0	0	0	0	0	0	0	0	0	0	0.0031619	0.000963249	0.0014522	0	0
2,6-Diaminopimelic acid	0.00037603	0.000516493	0.000236537	0.000205973	0.00149595	0.000628535	0.000378973	0.000618452	0.000534073	0.000432596	0.000466626	0.000258944	0.000571716	0.000587978	0.000323501	0.000499658	0.00045856	0.000499749	0.000764548	0.0011087	0.000904568	0.00170743	0.000865214	0.000952266	0.000662416	0.000482276	0.000726835	0.000748126	0.00102275	0.00103056	0	0.000222224	0.00110158	0.000641802	0.00020527	0.000352008	0.000449583	0.000436217	0.000393064	0.00044721	0.000807106	0.000407841	0	0.000405705	0	0	0	0	0.000868928
AMP	0	0	0	0	0.00295101	0	0	0	0	0	0.00181205	0.00338334	0	0	0	0	0	0	0	0	0	0	0	0	0	0	0	0	0.00186451	0.00133949	0	0	0	0	0	0.000827762	0	0	0	0	0	0	0.000975505	0	0	0	0.00158784	0.00122564	0.00382646
Tetrahydrouridine	0.000765183	0	0	0	0.000653818	0	0.000898853	0.00090527	0.000951548	0	0.00132879	0.000894316	0	0.000791993	0.000641725	0.000762554	0.000817454	0.000915657	0	0	0.000696163	0.00112854	0.00057681	0	0.000824826	0.000814863	0.0010283	0.000624696	0.000961822	0.00101785	0.0012921	0.000693127	0	0	0.000666409	0.000861412	0	0	0.000594981	0	0.000562332	0	0.000663473	0.00082687	0	0	0.00107045	0	0
Nicotinamide	0.000624243	0.000458586	0	0.000157541	0.00136652	0.000637333	0.000740901	0.000957853	0.000246276	0.000198381	0.00135141	0.00209888	0.000487789	0.000180496	0.000200011	0	0.000137999	0.000293914	0.00032177	0.000199081	0.000139676	0.000187044	0.000329464	0.000443623	0.000401464	0.000338206	0.000302039	0.00032178	0.000518448	0.000725551	0.000387403	0.000350796	0.000475212	0.00037615	0.000452514	0.000735128	0.000251845	0.000154223	0.000173917	0.000307966	0.000234305	0.00036652	0.00101147	0.00022534	0.000281988	0	0.000705664	0.000993054	0.00171559
Phthalic acid	0.00210655	0	0	0	0	0	0.00213954	0	0.00102617	0.00195617	0	0	0	0	0	0	0	0.00169015	0	0	0	0	0	0	0	0	0	0	0.00185515	0	0	0	0	0	0	0	0	0	0	0.0104996	0.0196604	0.00187735	0	0.00450126	0	0	0.00303605	0	0
N-Acetylphenylalanine	0	0	0	0	0	0	0	0	0	0	0.00315177	0.00225662	0	0	0	0	0	0.00118981	0	0	0	0	0	0	0	0	0	0	0	0	0	0	0.000990148	0.00117567	0	0	0.0046813	0	0	0	0	0	0	0	0	0	0.00422095	0	0.0022713
threo-beta-Methylaspartic acid	0	0	0.000341353	0.000279455	0.000329964	0.000264501	0.000642606	0.00117237	0.000943586	0.00168053	0.000930667	0.000498227	0.000629701	0.000595636	0.000401606	0.000660573	0.000505039	0.000781888	0.000550584	0.00119718	0.00083473	0.000368864	0.00135991	0.000505256	0.000413021	0.000515994	0.00100375	0.00071363	0.000651732	0.000947954	0.000354931	0.000291007	0.000509565	0.000420807	0	0.000429486	0.00066011	0.00037333	0.000289145	0.00107694	0.000428729	0.000420183	0.000381084	0.000676956	0.000358779	0.000441906	0.000631887	0	0.000441886
Normetanephrine	0.000728094	0.00096107	0.00127349	0.00150026	0.00101545	0.000345887	0.000638629	0.000828187	0.000661477	0.00094257	0.000906107	0.000887602	0.000571716	0.000601105	0.000518763	0.000705158	0.000739829	0.000597249	0.000490631	0	0.000413485	0.000421111	0	0	0	0.000296825	0	0.000360049	0.000466766	0.000414766	0.000555806	0.000551856	0.000243332	0.0007752	0	0.000788814	0.000676834	0.000647838	0.000382295	0.000727578	0.000653063	0.000622494	0	0.000554682	0	0	0	0	0.000726771
Caffeine	0.000544358	0	0.00118885	0.00135441	0	0.000549349	0.00255452	0.000618452	0	0.000660059	0.00166163	0.00139782	0.000550861	0	0	0.000722582	0	0.000535546	0	0	0	0	0.000673274	0	0	0	0	0.000809572	0	0	0	0	0.00418244	0	0	0	0	0	0	0.000723815	0	0.000864515	0	0.000951955	0	0.00104824	0	0.000771544	0.00181036
2-Hydroxybutyric acid	0	0	0	0	0	0	0.00159798	0	0	0	0.00592567	0	0	0	0	0	0	0	0	0	0	0	0	0	0	0	0	0	0	0	0	0	0	0	0	0	0	0	0.0022341	0	0	0	0.000924923	0	0	0	0	0	0.00396688
Imidazolelactic acid	0	0	0	0	0	0	0.00108408	0.000384217	0.000233764	0.000189553	0.00126739	0.000346697	0.000260934	0.000176667	0.000239064	0	0.000201728	0.000179457	0.000293168	0	0.000192886	0.000229365	0	0.000257369	0	0.000176766	0	0	0.000227399	0	0	0	0	0.00158303	0	0.00672841	0	0.000217111	0.000226685	0	0	0.000182455	0	0.000465671	0	0	0	0	0.00891936
SDMA	0	0.000816302	0	0	0.000536053	0.000402526	0.00318121	0.000127873	0	0.000116328	0.00381315	0.000326557	0	0	0	0	0	0	0	0	0	0	0	0	0	0.000130787	0	0	0	0	0	0	0	0.00140727	0	0.000757091	0.000159863	0.00194551	0.00176448	0	0.00023929	0.000184602	0.00213304	0.000169122	0.0028438	0.000743361	0.00180071	0.00171596	0.00289053
N-Nitrosodiethanolamine	0.000649921	0	0.000649636	0	0	0.000607639	0.00158066	0.000853284	0.000791725	0	0.000995942	0.000906304	0.000745163	0.000676038	0.000658085	0.000744618	0.000914245	0.000475256	0.000748047	0.000908004	0.000798149	0.000746088	0.00088896	0	0.000681272	0	0	0.000516358	0.00077196	0	0.00102703	0	0	0.000778063	0	0	0.00069405	0.000900884	0.000923432	0.000687436	0	0	0.000669178	0	0.000905131	0	0	0	0
CMP	0	0	0	0	0	0	0	0	0	0	0	0.001434	0	0.000738139	0	0.00127198	0.00164624	0	0	0.00132749	0.00117573	0.00123493	0.00220246	0	0.00278558	0.000828688	0.00145951	0	0.0038132	0.00170221	0	0	0	0	0	0.00137287	0	0	0	0.000921917	0	0	0	0	0	0	0	0	0
N-Methylnorsalsolinol	0.000296715	0.000354914	0	0.000327887	0	0	0.000916467	0.000731386	0.000511322	0.000907256	0.00101856	0.000703944	0.000679039	0.000689712	0.00082221	0.000510932	0.000573559	0.000607612	0.000359172	0.000260586	0.00030762	0.000191747	0.000267628	0.000306811	0.000454384	0.000402578	0.000967781	0.000591278	0.000423245	0.00021316	0.000648692	0.000345505	0.000249057	0.000294278	0.000282893	0.000352008	0.000488442	0.000220105	0.000423217	0.000735732	0.000251255	0.00058493	0.000360546	0.000334496	0.000295206	0.000605765	0.000262318	0.000279133	0.000404206
3-Aminopropane-1,2-diol	0	0	0	0	0.000257194	0	0.000443745	0.000386607	0.000461839	0.000258103	0.00230146	0.000153448	0.000183112	0.000421156	0.000290782	0.000137342	0.000258749	0.000195943	0.000245315	0.000143511	0.000188452	0.000189657	0	0	0	0.000139983	0.000216966	0.000133132	0.000167557	0.000198718	0.000736292	0.000341272	0	0.000898293	0.000362241	0.000446568	0.000159863	0.000247556	0	0.000201966	0.000287647	0.000207677	0.00232758	0.000297486	0.00298039	0.00259034	0.00288687	0.00212231	0.000774157
5'-Deoxy-5'-methylthioadenosine	0.00043309	0.000857397	0.000286423	0.000267208	0.000968783	0.0008188	0.00154771	0.000404533	0.000494828	0.000250833	0.0013346	0.000794095	0.000150558	0	0	0	0	0	0.000410326	0	0	0.000173983	0.000252787	0.000203864	0	0.000275367	0.00018956	0	0.000208902	0.000321184	0.000324724	0.000302119	0.000252492	0.000899438	0.000299568	0.0005637	0.000272012	0.000543026	0.000554059	0.000262806	0.000676992	0.00057366	0.000440984	0.000580917	0.000706858	0.000351127	0.000355906	0.000592689	0.00119606
Betaine	0	0	0	0	0	0	0	0	0	0	0	0	0	0	0	0	0	0	0	0	0	0	0	0	0	0	0	0	0	0	0	0	0	0	0	0	0	0	0	0	0	0	0	0	0	0	0	0	0.0212151
Ascorbate 2-sulfate	0	0	0	0	0	0	0	0	0	0	0	0	0	0	0	0	0	0	0	0	0	0	0	0	0	0	0	0	0	0	0	0	0	0.00558901	0.00565854	0.00676342	0	0	0	0	0	0	0.00342149	0	0.00528985	0.00318407	0.00439649	0.00561717	0.00355966
Lipoamide	0.000891858	0.00044551	0.000608158	0.000839479	0.000974338	0.000975521	0.00100908	0.000408118	0.00035093	0.000680313	0.0014574	0.000841568	0	0	0	0	0	0	0	0.000290259	0	0	0.000553559	0	0	0	0.00041509	0.00048294	0.000856283	0	0.000502189	0.000329632	0.000799273	0.000233018	0	0.000390442	0.000491393	0	0.000810359	0	0.000228821	0.000360081	0.000410749	0	0.000635732	0.000378532	0.000638035	0.000474451	0.000757029
N,N-Dimethylglycine	0.000887293	0.00103952	0.000719701	0	0.000629376	0.000702221	0	0.000852686	0.000711528	0.000917124	0.00058813	0	0.000840788	0.00112509	0.000598978	0	0.000595122	0.000670728	0.000613288	0.000781757	0.000577549	0	0.000749951	0.000635296	0.000794412	0.000602334	0.000751958	0.000591278	0.000820922	0.000724396	0.000619996	0	0.000487236	0.000441418	0.000432964	0.000449008	0.000848994	0.000643845	0.000530368	0.00133661	0.00116405	0.000682597	0.000704548	0.000419291	0.000766655	0.000648014	0.000892839	0.00112925	0.000977401
Castanospermine	0.000409125	0	0.000651878	0.000933558	0.00416844	0.00172503	0.000695447	0.000656694	0.000614838	0.000644999	0.000846648	0	0.000613933	0.000665099	0.000777353	0	0.000772413	0.00152657	0.000391624	0.000553003	0.000567572	0	0.000492712	0	0.00121838	0.000894561	0.00109568	0.000567024	0.000950942	0.000514125	0	0	0	0.000626916	0.00111835	0.00111886	0	0	0	0	0	0	0	0.000520483	0	0	0	0	0
Prostaglandin F2alpha	0	0.00348291	0.00188749	0	0	0	0	0	0	0	0	0	0	0	0	0	0	0	0	0	0	0	0	0	0	0	0	0	0	0	0	0	0	0	0	0	0	0.00609066	0	0	0	0.00247636	0	0	0	0.00131443	0	0	0.00566246
FAD_divalent	0	0	0	0	0	0	0	0	0	0	0	0.00133797	0.00135383	0	0	0	0.000818884	0	0.00133073	0	0	0	0.00102671	0.000526509	0.000824986	0	0.00125196	0.000852413	0.00157142	0.000874965	0	0	0	0	0	0.00073691	0	0	0	0	0	0	0	0	0	0	0	0	0.0010005
S-Adenosylmethionine	0.00032011	0.000542645	0.00018497	0.000290032	0.00111266	0.000697272	0.00211759	0.000565868	0.000668302	0.000449214	0.00211985	0.00130911	0	0.000136739	0	0	0	0	0.000293168	0	0.000158521	0	0.00019194	0	0	0.000213039	0.000170147	0	0	0	0.000271862	0.000131218	0	0.000512983	0.000181121	0.000389222	0.000286769	0.000888905	0.000571289	0	0.000415268	0.000273146	0.000503738	0.000725678	0.000591042	0	0.000206303	0.000416828	0.000765022
N6-Methyllysine	0.00024479	0.00122726	0.000350882	0.000301166	0.00139485	0.000563097	0.00106306	0.000611879	0.000462977	0.000423767	0.00128936	0.000640647	0	9.51704e-05	0	0	0	0	0.000301969	0.000208792	0.000383555	0.00030251	0.000491228	0.00015239	0.000446477	0.000621237	0.00050416	0.000275427	0.000308458	0.000507193	0.000505965	0.000280954	0	0.000627489	0.000176521	0.000712556	0.000544025	0.000506591	0.000703208	0.000250262	0.000368906	0.000365984	0.000252154	0.000551871	0.000405987	0	0.000284861	0.000169126	0.000852372
Azelaic acid	0	0	0	0	0	0	0	0	0	0	0	0	0	0.00318041	0	0	0	0	0	0.00142705	0	0	0	0.00509317	0	0	0	0	0	0	0	0	0	0	0	0	0	0	0	0	0	0	0	0.00143467	0	0	0	0	0
Theobromine	0.0010191	0.00204636	0.001181	0.000898487	0	0	0	0	0.000473215	0	0	0	0	0	0	0.000576015	0	0	0	0.000925808	0	0	0.000966626	0	0.00123663	0	0.00107912	0.00133887	0.00141499	0.000804692	0	0	0.00465193	0.00103742	0	0	0	0	0.000943354	0.00094397	0.000876401	0	0	0	0	0.00319268	0.00171532	0	0
Glucose 6-phosphate	0	0	0	0	0.00103995	0	0.00225776	0	0	0	0	0.00192373	0	0	0	0	0	0	0	0	0	0	0	0	0	0	0	0	0	0	0	0	0	0	0	0	0	0.000864083	0	0	0	0	0	0	0	0	0	0	0.00169558
N2-Acetylaminoadipic acid	0	0	0	0	0	0	0	0	0	0	0	0	0	0	0	0	0	0	0.00651221	0.00679676	0.00521772	0.00614608	0.00774338	0.00259315	0	0	0.000843569	0	0	0	0	0	0	0	0	0	0	0	0	0	0	0	0	0	0	0	0	0	0
Guanosine	0	0	0	0	0	0	0.00192611	0.000836553	0.00079855	0.000302765	0.00125769	0.000755253	0.000298065	0	0	0	0	0	0.00032452	0.000518474	0.00024277	0	0.000291868	0	0	0.000287629	0.000310604	0	0.000357963	0.000262839	0	0	0	0	0	0.000287341	0	0.000354863	0.000604673	0	0	0.000531267	0	0.000242205	0.000329825	0	0	0	0.000467006
N-Acetylglucosamine 1-phosphate	0	0	0	0	0	0	0	0	0	0	0	0	0.00105485	0	0	0	0	0.000774905	0.000874295	0	0	0	0.000788249	0	0	0	0	0	0.00106632	0.00084633	0	0	0	0	0	0.000767194	0	0	0	0	0	0	0	0	0	0	0	0	0.0055747
N-Acetylornithine	0.00050784	0	0.00071858	0.000404709	0.000461616	0	0.00101931	0.000608891	0.00198045	0.000780542	0.000926789	0.000489116	0	0	0.000388413	0	0.00031529	0	0.000374023	0.000280008	0.000557041	0.000325499	0	0.000249242	0.000462292	0.000318282	0	0.000434431	0.000455342	0	0	0	0.00193005	0.000741421	0.000408815	0	0	0	0.00142957	0	0	0	0	0	0.000934714	0.00085869	0	0	0.000413911
Ser-Glu	0	0	0.000361532	0.000249394	0.000306078	0	0.000564766	0.000602916	0.000851445	0.000416497	0.000631431	0.000320323	0.000540688	0.000482416	0.000535123	0.000572941	0	0.000404603	0.000300319	0.000442942	0.0006945	0.000536577	0.000215191	0.000331194	0	0	0.000415661	0.000522287	0.000348715	0	0	0	0.000801563	0.000282828	0	0	0	0.000408767	0.000749514	0.000466026	0.000312075	0.000399255	0	0.000502681	0	0.000233513	0	0	0.000723345
Hippuric acid	0	0	0	0	0	0	0	0	0	0.000987614	0.00258497	0.00302804	0	0	0.00122432	0	0	0	0	0	0	0	0	0	0	0	0	0	0	0	0	0	0	0	0	0	0	0.00115858	0	0	0	0	0	0	0	0	0	0	0.0120305
Mannosamine	0	0	0	0	0	0	0.000947148	0	0	0	0.00317461	0.000291072	0	0	0	0	0	0.000256704	0	0	0	0.000270117	0	0	0.000861323	0.000373968	0.00039168	0.000483479	0	0.000314829	0	0	0	0.00213724	0	0.00189059	0	0.00193154	0.000605211	0	0	0	0.000405044	0.000398209	0	0.00235112	0	0.000543299	0.00170817
Timolol	0.00021683	0	0	0.000396915	0.000332742	0.00037888	0.000256247	0.000362108	0.000755324	0	0.000566155	0	0.000324515	0.000391621	0.000333528	0.000382302	0.000472935	0.000366922	0.000994462	0.000392767	0.000598057	0.000272207	0.000419003	0.000333903	0.000450126	0.000325434	0.000419086	0.000267881	0.000360139	0.000415344	0.000653979	0	0.000680183	0.000312027	0.00039674	0.000258668	0	0	0.000408679	0.000256534	0	0	0	0.000427255	0	0	0	0	0.000342547
3-Guanidinopropionic acid	0.000402848	0.000356782	0.000333506	0.000492108	0.000364405	0.000429471	0.00102499	0.000200773	0.000165511	0.000280434	0.000983017	0.00036396	0.000490841	0.000461084	0.000458073	0.000379227	0.000541935	0.000110218	0.000440028	0.000939835	0.00133468	0.000364684	0.000590661	0.000352867	0.000164235	0	0	0	0	9.53153e-05	0.0003066	0.000216404	0.000320625	0.000250194	0.000237469	0.000256837	0.00031038	0.000472153	0.00054329	0	0.000258234	0.000346128	0.000439273	0.000442247	0.00038018	0.000886666	0.00117429	0.00169575	0.00122346
N-Acetylglucosylamine	0	0.000397877	0.000346958	0.000221003	0	0	0.000235793	0.000378839	0.000639864	0	0.000239776	0	0.000361137	0.000430455	0.000468628	0.000387427	0.000249644	0.000165798	0.000676542	0.000286483	0.000322585	0.000840133	0.000282963	0	0.000187958	0.000222235	0.000257504	0.000364361	0.000157765	0	0	0	0.00182585	0.00045115	0	0	0.00017216	0.000236576	0.000480292	0.000210747	0.000319552	0.000270463	0	0.000404768	0.000822675	0.0002986	0	0	0.0010048
Glycerophosphocholine	0	0	0	0	0	0	0.000863626	0.000725411	0.000896947	0	0.00158278	0	0.000985751	0.00173221	0.00047285	0	0	0	0.000697444	0.000732122	0	0	0	0	0	0.000613574	0	0	0	0	0	0.000284129	0	0	0	0	0	0	0.000550828	0	0	0	0	0.000623081	0	0	0	0	0.000854084
Guanidinosuccinic acid	0.00193093	0.000873275	0.000998837	0.00184262	0.0014604	0.000771508	0.000760219	0.000253356	0.000482315	0.000428441	0.000597178	0.000944666	0	0	0	0	0	0	0	0	0	0	0	0	0	0	0.000185563	0	0.000156677	0	0	0	0.000475212	0	0	0	0.000655191	0.000598926	0.000760283	0.000237717	0.000527436	0.000456138	0.000288095	0	0.000371997	0.000234655	0.000338145	0.000219265	0.000849517
Diethylaminomalonic acid	0.000364617	0.000537975	0.000373863	0.000628496	0	0	0.000437495	0.000250368	0.000143329	0.000326654	0.000465333	0.000334229	0.000235502	0.000184871	0	0	0	0.000236921	0	0.000346369	0	0.00022414	0.000347273	0.000256015	0	0.000488918	0.000655465	0.000485635	0.000674037	0.000437873	0.000875244	0.000723286	0	0.000390463	0.000645709	0.000511234	0	0	0	0.000691199	0.000445678	0.000322516	0	0.000327937	0	0	0	0	0.00130967
NMN	0	0	0	0	0	0	0.00137101	0	0	0	0.000436896	0.00242256	0	0	0	0	0	0	0	0	0	0	0	0	0	0	0	0	0	0	0	0	0	0	0	0.000602134	0	0	0	0	0	0	0	0	0	0	0	0	0.00326447
Serotonin	0	0	0	0.000215993	0.000414399	0	0.000363064	0	0.000217269	0.000414939	0.00067538	0.000288675	0	0.000190341	0.000217954	0.000228561	0.000563497	0.000295328	0.00047523	0.000528725	0.00046725	0.000211078	0.000241409	0.000182868	0.000324821	0.000349446	0.000681158	0.000190266	0.00109619	0	0.000247696	0.000251854	0	0.00027195	0	0.000741229	0	0	0	0	0	0.000324663	0	0.000383218	0	0	0	0.00023498	0.000288881
Carnosine	0.00020656	0.000163447	0	0.000192613	0.00029719	0.000222159	0.00119885	0	9.66906e-05	0	0.000542243	0.000218184	0	0	0	0	0	0	0.000135308	0.000207713	0.000324802	0	0	0	0	0	0	0.000116962	0.000191494	0.000169835	0	0.000256616	0	0.00011794	0	0.000176919	0	0.000485629	0.000527137	0	0.000493038	0.000198554	0	0.000271251	0	0	0	0	0.000516104
15-Methyl prostaglandin F2alpha	0	0	0	0	0	0	0	0	0	0	0	0.00258952	0	0	0	0	0	0	0	0	0	0	0	0	0	0	0	0	0	0	0	0	0	0	0	0	0	0	0	0	0.00596162	0	0.0021425	0	0	0	0	0.00179732	0
Sulfotyrosine	0	0	0	0	0	0	0	0	0	0	0	0	0	0	0	0	0	0	0	0	0	0	0	0	0	0	0	0	0	0	0	0	0	0	0	0	0	0.00160519	0.00167645	0	0	0	0	0	0.000978172	0	0	0	0
N5-Ethylglutamine	0	0	0.000442807	0.000747069	0.00082491	0.000554298	0.000218179	0	0	0	0	0	0.000307221	0.000312312	0	0.000310044	0.000155249	0	0.000241465	0.000318853	0.000297643	0.000210033	0.000155333	0	0.000195866	0	0.000567537	0	0.000294313	0.00038646	0	0	0	0	0	0	0	0	0	0.000455363	0.000477085	0.00107166	0	0	0	0	0	0	0
Prostaglandin E2	0	0	0	0	0	0	0	0	0	0	0	0.00176049	0	0	0	0	0	0	0	0.00192818	0	0	0	0	0.00135605	0	0	0	0	0	0	0	0	0	0	0	0	0.00491913	0	0	0	0	0	0	0	0	0	0	0.00606266
Kynurenic acid	0	0	0	0	0	0	0	0	0	0	0	0.00212219	0	0	0	0	0	0	0	0	0.000932232	0	0	0	0	0	0	0	0	0	0	0	0	0	0	0	0	0	0	0	0	0	0.00110557	0.00296976	0	0.000682301	0.00154795	0.00119966	0.000733697
Homocarnosine	0.00021683	0.000385735	0.000118829	0.000145294	0.000808245	0.000454217	0.00142896	0	0.000179731	0	0.00103472	0.000986385	0.000126652	0.000165181	0	0.00025111	0.000167707	0.000352321	0	0.000223899	0.00125043	0	0.00110662	0.000202509	0	0	0	0	0.000353067	0.000157703	0	0.000148149	0	0.000231873	0	0	0	0.000152726	0.000358604	0.000365043	0	0.000469017	0	0.000505492	0	0	0	0	0.000681669
Cytosine	0.000285874	0.000267119	0.000148536	0.000191499	0.000323298	0.000276049	0.000376132	0.000595745	0.000368561	0.000224867	0.00114524	0.000324159	0.000180569	0.00017612	0	0.000116843	0.000191186	0.00016203	0.000176011	0.000104126	0	0	0.000115263	0	0.00022628	0	0.000151876	0.000221527	0.00017735	0.000167524	0.000169158	0.000189419	0.000188367	0.000306301	0.000116722	0.000217793	0.000115593	0.00015023	0.000360758	0.000274723	0.000200904	0.000150794	0.000913345	0.000131175	0.00108767	0.000887808	0.000351124	0.000445265	0.000505257
N2-Succinylornithine	0	0	0	0	0	0	0.000446018	0.000973389	0.00252419	0.00127182	0.000443359	0.000282441	0	0	0	0	0	0.000416379	0.000443328	0	0.000290992	0	0.000436317	0	0	0	0	0	0	0	0	0	0	0.000393898	0	0.000356888	0	0	0	0	0	0	0	0.000397273	0	0.000326005	0.00118248	0.000247702	0.000512679
6-Phosphogluconic acid	0	0	0	0	0	0	0.00298238	0	0	0	0	0	0	0	0	0	0	0	0	0	0	0	0	0	0	0	0	0	0	0	0	0	0	0	0	0	0	0	0	0	0	0	0	0	0	0	0	0	0.00369306
Oxamic acid	0	0	0	0	0	0	0.00710891	0	0	0	0	0	0	0	0	0	0	0	0	0	0	0	0	0	0	0	0	0	0	0	0	0	0	0	0	0	0	0.00308093	0.00288586	0	0	0	0	0	0	0	0	0	0.00153058
Argininosuccinic acid	0.00104535	0.000366122	0.000710733	0.000713112	0.00137763	0.000734665	0.000599425	0.000479225	0.000336142	0.000486605	0.000718035	0.00154359	0	0	0	0	0	0	0	0	0	0	0	0	0	0	0	0	0	0	0	0	0	0.00032634	0	0	0.000861783	0.000215613	0.000381219	0.000230818	0	0.000445405	0.000252154	0.000704596	0.000672868	0.000206679	0.000480917	0.000346484	0.000370522
Guanidoacetic acid	0	0	0	0	0	0	0.000327837	0	0	0.000441424	0.000990126	0.00118731	0	0	0.000545677	0	0	0	0	0	0	0	0	0	0	0.000465928	0	0	0	0	0	0	0	0.000293706	0	0	0	0.0011729	0.000324682	0	0.000196418	0	0	0	0	0	0.000245924	0.00178855	0.0053797
Dihydroorotic acid	0.00142889	0	0.00139494	0.00161101	0.00171151	0	0	0.0016736	0	0	0	0	0	0	0	0	0	0	0	0	0	0	0	0	0	0	0	0	0	0	0	0	0	0	0	0	0	0	0	0	0	0	0	0	0.00181048	0	0	0	0
Cytidine	0.000176888	0	0	0.000210426	0.000264416	0.000202363	0.000403973	0.000209138	0.000251395	0.000283031	0.000699939	0.000472333	0.000194302	0.000231363	0	0	0	0.000232682	0	0	0	0	0	0	0	0	0	0	0.000240999	0.000260528	0	0	0.000172909	0	0	0	0	0	0.000223993	0	0	0	0.000865425	0.00014804	0	0.000154724	0.000614126	0.000592689	0.00066968
Tryptamine	0.000833085	0.00072197	0.000150218	0.000331227	0.000761584	0.000439369	0.000198293	0	0	0	0.000228789	0	0	0	0	0	0	0	0	0.000143511	0.000273809	0	0	0	0	0	0	0	0	0	0	0	0	0.000482067	0	0	0.000312839	0.000368339	0.000806051	0.000387623	0.000193925	0.00117952	0.000393064	0	0	0	0	0	0
Ethylacetimidate	0	0.000378264	0	0	0.000463838	0	0.000487494	0.000486993	0.000453308	0	0.000639187	0.000464661	0	0	0	0	0	0	0	0	0	0	0	0	0	0	0	0.000370829	0	0.000689158	0	0.000268256	0	0	0	0.000418505	0	0.000413259	0.000491061	0	0.000316561	0.000381546	0.000305209	0	0.000283247	0	0.000538299	0	0.00224711
Gly-Gly	0	0	0.000286423	0	0.000287191	0	0.000465904	0.00026949	0.000532367	0	0.000649528	0.000200921	0	0	0	0	0	0	0	0	0	0	0.000146428	0	0	0.000192604	0	0	0.000126212	0	0	0	0.000659572	0	0	0	0.000234629	0.000666804	0.000676286	0.000249007	0	0.000291392	0.000312055	0.000297954	0.000305277	0.000238652	0	0	0.00172815
2-Amino-2-(hydroxymethyl)-1,3-propanediol	0.00208671	0	0	0.000417513	0	0	0.000674992	0	0.000218407	0.000139698	0.000409752	0	0	0	0	0	0	0	0.000600638	0.000747768	0.00069062	0.00052456	0.000582251	0.000251274	0.000141121	0.000253399	0.000210685	0.000224761	0.000179526	0.000191786	0.000374565	0.000203176	0	0.000262789	0.000236319	0.000336146	0.000306936	0.000192654	0	0	0.000312573	0.000251681	0	0.000706939	0.000186943	0	0	0	0
N-Methylphenylethanolamine	0	0	0	0	0.000311633	0	0	0	0	0	0.0122861	0	0	0	0	0	0	0	0	0	0	0	0	0	0	0	0	0	0	0	0	0	0	0	0	0.00113594	0	0	0.00309444	0	0	0	0	0	0	0	0	0	0
N-Acetyllysine	0	0	0	0.00042308	0.000427731	0	0	0.000583197	0	0	0.000496355	0.000525081	0	0.000168463	0.00019104	0	0	0	0	0	0	0	0	0	0	0	0	0.000396701	0	0	0	0	0.00250889	0	0	0	0	0.000699246	0.00207786	0.00049237	0	0	0	0	0	0.00094376	0	0	0
N-Acetyl-beta-alanine	0	0	0	0	0	0	0.00180392	0	0	0	0.00136119	0	0	0	0	0	0	0	0	0	0	0	0	0	0	0	0	0	0	0	0	0	0	0	0	0	0	0	0	0	0	0	0.00254715	0	0.00322196	0.0028262	0.00312781	0.0021871	0
2,4-Diaminobutyric acid	0	0	0	0	0	0	0	0	0	0	0	0	0	0	0	0	0	0	0.000436727	0	0.000239999	0	0	0	0.00051947	0.000285585	0.000753099	0.000612838	0	0.000947954	0	0	0	0	0	0	0	0	0	0	0	0	0	0	0	0	0	0	0.000866073
6,8-Thioctic acid	0	0	0	0	0.00357268	0	0.00478249	0	0	0	0	0	0	0	0	0	0	0	0	0	0	0	0	0	0	0	0	0	0	0	0	0	0	0	0	0	0	0	0	0	0	0	0	0	0	0	0	0	0
1-Methylhistamine	0	0	0	0	0.000419954	0.000147373	0.000431245	0	0	0	0	0	0	0	0	0	0	0	0.000143009	0	0.000227251	0	7.37089e-05	0	0.000133213	0.000149689	0.000131321	0.000661348	0.00046731	0.000258795	0	0	0.000853664	0	0	0	0	0	9.79969e-05	0	0	0	0	0	0	0	0	0	0.000235787
Agmatine	0.000344076	0.0002391	0	0	0.000519388	0.000334889	0.000976693	0.00011652	0	0	0.00113748	0.000741826	0	0	0	0	0	0	0.000143559	0.00248932	0	0	0	0.000128007	0	0	0	0	0	0	0	0	0	0.000124811	0	0.000154956	0	0.000182672	0.000296144	0.0002258	0.000294626	0.000749139	0.000126077	0	0.000286394	0	0.000121596	0	0.0003945
Metaraminol	0	0	0	0	0	0	0	0	0	0	0.00276679	0.000398006	0	0	0	0	0	0	0	0	0	0	0	0	0	0	0	0	0	0	0	0	0	0	0	0.000314183	0	0	0.00392634	0	0.000136096	0.00677392	0	0	0	0	0	0	0
3-Ureidopropionic acid	0	0	0	0	0	0	0	0	0	0	0	0	0	0	0	0	0	0	0	0	0	0	0	0	0	0	0	0	0	0	0	0	0	0.00109648	0	0	0	0	0	0	0	0	0.00282535	0	0.00602777	0.00251515	0.00387784	0.00269815	0
Desthiobiotin	0	0	0	0	0.00295868	0	0	0	0	0	0	0	0	0	0	0	0	0	0	0	0	0	0	0	0.00244156	0	0.00215244	0	0	0.00145403	0	0	0	0	0	0	0	0	0	0	0	0	0	0	0	0	0	0	0
Betonicine	0	0	0	0	0	0	0.00143805	0	0	0	0	0	0	0	0	0	0	0	0	0	0	0	0	0	0	0	0	0	0	0	0	0	0	0	0	0	0	0	0.00308098	0	0	0	0	0	0	0	0.00114423	0	0.00293734
Orotic acid	0	0	0	0	0	0	0	0	0	0	0	0	0	0	0	0	0	0	0	0	0	0	0	0	0	0	0	0	0	0	0	0	0	0	0	0	0	0	0	0	0	0	0	0	0	0	0	0	0
O-Acetylserine	0	0	0	0	0	0	0.00172725	0.000501932	0	0.00024564	0.00105734	0.000934596	0	0	0	0	0	0	0	0	0	0	0	0	0	0	0	0	0.000176806	0.000220669	0	0	0	0	0	0	0	0	0	0	0	0	0	0.000213159	0	0	0	0	0.00167734
Methyl sulfate	0	0	0	0	0	0	0	0	0.00162008	0	0	0	0	0	0	0	0.0012255	0	0	0	0	0	0	0	0	0	0	0	0	0	0	0	0.00142463	0	0	0	0	0	0	0	0	0	0	0	0	0	0	0	0
cis-4-Hydroxyproline	0.000209983	0.0004782	0	0.00021822	0.000657706	0.000266701	0.000517608	0	0.000195087	0	0.000721913	0.000238804	0.000138351	0	0	0	0	0	0.000271717	0.00022282	0.00018568	0	0	0	0.000614361	0.000230409	0.000371697	0.000296987	0.000375372	0.000290567	0	0.000128572	0	0.000270232	0.000218495	0.000249517	0	0.000281495	0.000204609	0	0.000263718	0	0	0.000205663	0	0	0	0	0.000284314
Thiamine phosphate	0.000217972	0	0	0	0	0	0.000417041	0	0	0	0	0.000592694	0.000133265	0	0	0	0	0	0	0	0.000222262	0.000468134	0.000224095	0	0	0	0.000208972	0	0.000455886	0.000207961	0	0	0	0	0	0	0	0	0	0	0	0	0	0.000211285	0	0	0	0	0
Tolmetin_-CO2	0	0	0	0	0	0	0	0	0	0	0	0	0	0	0	0	0	0.00090914	0	0	0.00120703	0	0.00114594	0	0	0	0	0	0	0	0	0	0	0	0	0	0	0	0	0	0	0	0	0	0	0	0	0	0
O-Acetylcarnitine	0.000275032	0	0	0	0	0	0.000652265	0	0	0	0.000466626	0.000550016	0	0	0	0	0	0	0	0	0	0	0	0	0	0	0	0	0	0	0	0	0	0	0	0	0	0	0.00142203	0	0	0	0	0	0	0	0	0	0
beta-Tyr	0.000340652	0	0.000449533	0.000316753	0.000344962	0.000572995	0.000213634	0	0	0	0.000200998	0	0	0	0	0	0	0	0.000830002	0.000254112	0	0.000500527	0.000434339	0	0.000323604	0.000368349	0.000381403	0.000398857	0.000225767	0.000419387	0.00033152	0.000211113	0	0.000273095	0.000459989	0.000506964	0	0	0	0	0	0.000840904	0	0.00100724	0	0	0	0	0
Myristoleic acid	0	0	0	0	0	0	0	0	0	0	0	0	0	0	0	0	0	0	0	0	0	0	0	0	0.00112225	0.00107729	0	0	0	0	0	0	0	0	0	0	0	0	0	0	0.00181749	0.00208818	0.00226534	0	0	0.00141143	0	0	0
Riboflavin	0	0	0	0.000304506	0.000473282	0.000412974	0	0	0	0	0.00145546	0	0	0	0	0	0	0	0	0	0	0	0	0	0	0	0	0	0	0	0.00117505	0.000665084	0	0.000939515	0.00153061	0.00108836	0	0.00250551	0	0	0.000350461	0.00032037	0	0	0	0	0	0	0
Morpholine	0.000338369	0	0.000193938	0.000363514	0.000432175	0.0002722	0.000346019	0	0.000470371	0.00026849	0.000358694	0.000421024	0	0	0.00016782	0	0.000290373	0.000233153	0.000180411	0	0	0	0	0	0	0	0	0	0	0	0	0	0	0	0	0.00018729	0.000189868	0	0.000291298	0	0	0	0	0	0	0	0.000244557	0	0.000460726
Hordenine	0	0	0	0.000241044	0	0	0.000314201	0.000755885	0.000518716	0.000933742	0.000422031	0.000550975	0	0.000216048	0	0.000204988	0.000253478	0.000389531	0	0	0	0	0	0	0	0	0	0	0	0	0.000247696	0	0	0	0	0	0.000202657	0	0	0	0	0	0	0.000306856	0.000177501	0	0	0	0.000170703
Ribulose 5-phosphate	0	0	0	0	0	0	0	0	0	0	0	0	0	0	0	0	0	0	0	0	0	0	0	0	0	0	0	0	0	0	0	0	0	0	0	0	0	0	0	0	0	0	0	0	0	0	0	0	0.00105315
N-Acetylserine	0	0	0	0	0	0	0	0	0	0	0	0.000259903	0	0	0	0	0	0	0	0	0	0	0	0	0	0	0	0	0.000475471	0	0	0.000523813	0	0.000375005	0	0.000777223	0	0	0	0	0	0	0	0	0	0	0	0	0.000624007
4-Methyl-5-thiazoleethanol	0.000892999	0	0.000103695	0	0	0.0002711	0	0.000306537	0.00036458	0.000890638	0.000266274	0.000316487	0.000212104	0.000182683	0.000213205	0.000214725	0.000463352	0.000408843	0.00015291	0.000143511	0.000175149	0	0.000299288	0	0.00029684	0	0.000328303	0	0	0.000297499	0	0	0	0	0	0	0.000212002	0.000171692	0	0	0	0	0	0.000278278	0.000120852	0	0	0	0
Methylguanidine	0	0	0	0	0	0	0	0.000523443	0	0	0	0	0	0.000378494	0.000206344	0.000482234	0	0.000513879	0.000330571	0.000557319	0.00053875	0	0.000482324	0	0	0	0	0	0.000700694	0.000892498	0	0	0	0	0	0	0	0	0	0.000432783	0	0	0	0	0	0	0	0	0
Aminoacetone	0	0	0	0	0	0	0	0	0	0	0.00210369	0	0	0	0	0	0	0	0	0	0	0	0	0	0	0	0	0	0	0	0	0	0	0	0	0	0	0	0	0	0	0	0	0	0	0	0	0	0
Isoniazid	0	0	0	0.000189272	0.000247751	0	0	0	0	0	0	0	0	0	0	0	0	0	0	0	0	0	0.000135051	0	0	0	0	0	0	0	0	0	0	0	0	0.000522216	0	0	0	0	0	0	0	0	0	0	0	0	0.000283743
Fructose 6-phosphate	0	0	0	0	0	0	0	0	0	0	0	0	0	0	0	0	0	0	0	0	0	0	0	0	0	0	0	0	0	0	0	0	0	0	0	0	0	0	0	0	0	0	0	0	0	0	0	0	0.00515343
O-Succinylhomoserine	0.00179676	0	0	0	0	0	0	0	0	0	0	0	0	0	0	0	0	0	0	0	0	0	0	0	0	0	0	0	0	0	0	0	0	0	0	0	0	0	0	0	0	0	0.00212805	0	0.00565881	0	0	0	0
Glycerol 3-phosphate	0	0	0	0	0	0	0	0	0	0	0	0	0	0	0	0	0	0	0	0	0	0	0	0	0	0	0	0	0	0	0	0	0	0	0	0	0	0	0	0	0	0	0	0	0	0	0	0	0.00351402
Gluconolactone	0	0	0	0	0	0	0.0031903	0	0	0	0.000739363	0	0	0	0	0	0	0	0	0	0	0	0	0	0	0	0	0	0.000614195	0	0.000396465	0	0	0	0	0	0	0	0	0	0	0	0	0	0	0	0	0	0.000496123
Glu-Glu	0	0	0	0	0.000189979	0	0.000302837	0.000357925	0.000316235	0	0	0.000202839	0.00015361	0	0	0.00016809	0	0	0	0.000137576	0.000138568	0	0	0	0	0	0	0.000261413	0.000198566	0	0	0	0.000210697	0	0	0	0	9.0837e-05	0	0	0	0.000136841	0	0.000143355	0.000164913	0	0	0	0.000284885
m-Hydroxybenzoic acid	0	0	0	0	0	0	0	0.000982905	0	0	0.00203534	0	0	0	0	0	0	0	0	0	0	0	0	0	0	0	0	0	0	0	0	0	0	0	0	0	0	0.00112946	0.00169736	0	0.0010312	0.00210491	0	0.00137369	0	0	0	0	0.00103911
Ectoine	0.000167188	0	0	0.000184262	0	0	0.000332951	0	0.000225801	0.000825204	0	0.000187015	0	0	0	0	0	0	0	0	0	0	0.00049568	0	0.000559008	0	0.000674307	0.000334716	0	0	0	0	0	0	0	0	0.000366454	0	0	0.00088752	0	0.000393889	0	0	0	0	0.000591583	0	0.000271183
beta-Ala-Lys	0	0	0	0	0	0	0	0	0	0	0	0	0	0	0	0	0	0	0	0	0	0.000122781	0	0	0.00141729	0.00107286	0.0010854	0.000335794	0.000674581	0.00147421	0.000376075	0	0	0	0.000177671	0	0	0	0	0	0	0	0.000684011	0	0	0	0	0.000352471	0
2-Isopropylmalic acid	0	0	0	0	0	0	0.0014378	0	0	0	0	0	0	0	0	0	0	0	0	0	0	0	0	0	0	0	0	0	0	0	0	0	0	0	0	0	0	0	0	0	0	0	0	0	0	0	0	0	0.00251002
Azetidine 2-carboxylic acid	0	0	0	0	0	0	0.000321019	0	0	0	0.00143672	0	0	0	0	0	0	0	0	0	0	0	0	0	0	0	0	0	0	0	0	0	0	0.00034008	0	0	0	0	0.000433986	0	0	0	0	0	0	0	0	0	0.00139074
2-Aminoethylphosphonic acid	0	0	0	0	0	0	0.00262389	0	0	0	0	0	0	0	0	0	0	0	0	0	0	0	0	0	0	0	0	0	0	0	0	0	0	0.0014102	0	0	0	0	0	0	0	0	0	0	0	0	0.00143624	0	0
Gly-Asp	0	0	0	0	0	0	0	0	0	0	0	0	0	0	0	0	0	0	0	0	0	0	0	0	0	0	0	0	0	0	0	0	0	0	0	0	0	0	0	0	0	0	0	0	0	0	0	0	0.00158885
1-Methylnicotinamide	0	0	0	0	0	0	0	0	0	0	0	0.000104537	0	0	0	0	0	0	0	0	0	0	0	0	0	0	0	0	0	0	0	0	0	0	0	0	0	0	0	0	0	0	0	0	0	0	0	0	0.000815833
gamma-Glu-2-aminobutyric acid	0	0	0	0	0	0	0	0	0	0	0	0	0	0	0	0	0	0	0	0	0	0	0	0	0	0	0	0	0	0.00013633	0.000718168	0.000300002	0	0.000816995	0.000381791	0.000456939	0	0	0	0	0	0	0.00105996	0	0	0	0.000565624	0.000986319	0.00082611
N-Carbamoylaspartic acid	0	0	0	0	0	0	0	0	0	0	0	0	0	0	0	0	0	0	0	0	0	0	0	0	0	0	0	0	0	0	0	0	0	0	0	0	0	0	0	0	0	0	0	0	0	0	0	0	0
N,N-Dimethylhistidine	0	0	0	0	0.00036996	0	0.000253974	0.000263514	0	0.000206171	0.000235898	0.000191331	0	0	0	0	0	0	0	0	0	0	0	0	0.000184917	0.00010933	0.000224388	0	0.000327498	0	0.000481044	0.000158731	0	0.000259354	0.000464589	0.000383731	0	0	0.000230993	0	0	0	0	0	0	0	0	0	0.000450449
N-Methylaspartic acid	0	0	0	0	0	0	0.000398291	0	0	0	0.00135787	0.000555291	0.00015768	0	0	0	0	0	0	0	0	0	0	0	0	0	0.000845595	0	0	0	0	0	0	0	0	0	0	0	0.000842127	0	0	0.000540389	0	0	0.000443753	0.000360833	0.000320384	0.00032104	0
Gly-Leu	0	0	0.000830122	0	0	0.000295296	0	0.000602916	0.00276933	0.000562426	0	0	0	0	0	0.000178339	0	0.000233624	0	0	0.000316488	0	0	0	0	0	0	0	0	0	0	0	0	0.000460311	0	0	0	0.000686768	0	0	0	0	0	0	0	0	0	0	0.000307722
S-Sulfocysteine	0	0	0.000782067	0	0	0	0	0	0	0	0	0	0	0	0	0	0	0	0	0	0	0	0	0	0	0	0	0	0	0	0	0	0	0	0	0	0	0	0	0	0	0	0	0	0	0	0	0	0
Ophthalmic acid	0	0	0	0	0.00049328	0	0	0	0	0	0	0	0	0	0	0	0	0	0	0	0	0	0	0	0	0	0	0	0	0	0	0	0	0	0	0	0	0	0	0	0	0	0	0	0	0	0	0	0.00102707
2'-Deoxyguanosine	0	0	0.000128918	0	0	0	0	0.000452934	0.000494259	0.000213442	0	0	0	0	0	0	0	0	0	0	0	0	0	0	0	0	0	0	0	0	0	0	0	0	0	0	0	0.000152227	0	0	0.000230816	0.00036491	0	0	0	0	0	0	0
Isobutyryl CoA_divalent	0	0	0	0	0	0	0	0	0	0	0	0	0	0	0	0	0	0	0	0	0	0	0	0	0	0	0	0	0	0	0	0	0	0	0	0	0	0	0	0	0	0	0	0	0	0	0	0	0.00432846
o-Hydroxybenzoic acid	0	0	0	0	0	0	0	0	0.000843425	0	0	0	0	0	0	0	0	0	0	0	0	0	0	0	0	0	0	0	0	0	0	0	0	0	0	0	0	0	0	0	0	0	0	0	0	0	0	0	0.00114443
Gulonolactone	0	0	0	0	0	0	0	0	0	0	0	0	0	0	0	0	0	0	0	0	0	0	0	0	0	0	0	0	0	0	0	0	0	0	0	0	0	0	0	0	0	0	0	0	0	0	0.000702248	0	0.00209468
Glycyrrhetinic acid	0	0	0	0	0	0	0	0	0	0	0	0	0	0	0	0	0	0	0	0	0	0	0	0	0	0	0	0	0	0	0	0	0	0	0	0	0	0	0	0	0	0	0	0	0	0	0	0	0
N-Acetylglucosamine 6-phosphate	0	0	0	0	0	0	0	0	0	0	0	0	0	0	0	0	0	0	0	0	0	0	0	0	0	0	0	0	0	0	0	0	0	0	0	0	0	0	0	0	0	0	0	0	0	0	0	0	0.00186759
Digalacturonic acid	0	0	0	0	0	0	0	0	0	0	0	0	0	0	0	0	0	0	0	0	0	0	0	0	0	0	0	0	0	0	0	0	0	0	0	0	0	0	0	0	0	0	0	0	0	0	0	0	0
Glucose 1-phosphate	0	0	0	0	0	0	0	0	0	0	0	0	0	0	0	0	0	0	0	0	0	0	0	0	0	0	0	0	0	0	0	0	0	0	0	0	0	0	0	0	0	0	0	0	0	0	0	0	0.00195887
2-Phenylethylamine	0	0	0	0	0	0	0	0	0	0	0	0	0	0	0	0	0	0	0	0	0	0	0	0	0	0	0	0	0	0	0	0	0	0.000808407	0	0	0	0	0	0	0	0	0	0	0	0	0	0	0
o-Aminophenol	0	0	0.000176562	0	0	0	0.000298292	0.000242003	0	0.000191111	0.000208754	0.000115566	0.000176499	0	0	0	0.000195978	0	0	0	0	0	0.000186004	0	0	0	0	0	0	0	0	0	0	0.000317752	0	0.000220844	0	0.000153724	0	0	0	0.00020553	0	0.000159284	0	0	0	0	0
Melamine	0	0	0	0	0	0	0	0	0.000276421	0	0	0.000314089	0	0	0.000328778	0	0	0	0	0	0	0.000468656	0	0.000536412	0	0	0	0	0	0	0	0	0	0	0	0	0	0	0	0	0	0	0	0	0.000276323	0	0	0	0
S-Methylmethionine	0	0	0	0	0.000142207	0	0.000419313	0.000278453	0.000463546	0.000144372	0.000230081	9.83028e-05	0	0	0	0	0	0	0	0	0	0	0	0	0	0	0	0	0	0	0	0	0	0	0	0.000179359	0.000178554	0.00082502	0.000827589	0	0	0	0	0	0	0	0	0	0
Metronidazole	0	0	0	0	0	0	0.000709651	0	0.000482884	0.000394685	0.000818211	0.00039417	0	0	0	0	0	0	0	0	0	0	0	0	0	0	0	0	0	0	0	0	0	0	0	0	0	0.000176184	0	0	0	0	0	0.000450679	0	0	0	0	0
Thr-Asp	0	0	0	0	0.000247751	0	0	0	0.000203619	0	0	0	0.00015768	0	0	0	0	0	0	0	0	0.000191747	0	0	0	0	0.000212398	0.000212903	0	0	0	0	0.000507275	0	0	0	0	0	0	0	0	0	0	0	0	0	0	0	0.000368238
1-Methyl-2-pyrrolidone	0	0	0	0	0	0	0	0	0	0	0	0	0	0	0	0	0	0	0	0	0	0	0	0	0	0	0	0	0	0	0	0	0	0	0	0	0	0	0	0	0	0	0	0.00218078	0	0.0022375	0	0	0
Sedoheptulose 7-phosphate	0	0	0	0	0	0	0	0	0	0	0	0	0	0	0	0	0	0	0	0	0	0	0	0	0	0	0	0	0	0	0	0	0	0	0	0	0	0	0	0	0	0	0	0	0	0	0	0	0
Vanillic acid	0	0	0	0	0	0	0.00175816	0	0	0	0.000807265	0	0	0	0	0	0	0	0	0	0	0	0	0	0	0	0	0	0	0	0	0	0	0	0	0	0	0	0	0	0	0	0	0	0	0	0	0	0.00201152
Arg-Glu	0	0	0	0	0	0	0.000469313	0.000348364	0.000418613	0.000202536	0.0002094	0	0	0	0	0	0	0	0	0	0	0	0	0	0	0	0	0	0.000112612	0	0	0	0	0.000150002	0	0	0	0.000211121	0.000454447	0	0	0	0	0.000119931	0	0	0	0	0
Trimethylsulfonium	0	0	0	0	0	0	0	0	0	0.000587354	0.000882194	0	0	0	0	0	0	0	0	0	0	0	0	0	0	0	0	0	0	0	0	0	0	0	0	0	0	0	0	0	0	0	0	0	0	0	0	0	0
3-Hydroxy-3-methylglutaric acid	0	0	0	0	0	0	0	0	0	0	0.00194946	0	0	0	0	0	0	0	0	0	0	0	0	0	0	0	0	0	0	0	0	0	0	0	0	0	0	0	0.00177404	0	0	0	0	0	0	0	0	0	0
Pyridoxamine 5'-phosphate	0	0	0	0	0	0	0	0	0	0	0	0	0.000118514	0	0	0	0	0	0	0	0	0	0	0	0	0	0	0	0.000196934	0	0	0	0	0	0	0.000223894	0	0	0	0	0	0	0	0	0	0	0	0	0.000212379
Muscimol	0	0	0	0	0	0	0.000228406	0	0	0	0.000317331	0	0	0	0	0	0	0	0	0	0	0	0	0	0	0	0	0	0	0	0	0	0	0	0	0	0	0	8.29204e-05	0	0	0	0.000297222	0	0.00079435	0.000230088	0.000300573	0.000191576	0.000192968
dTMP	0	0	0	0	0	0	0	0	0	0	0	0.00141479	0	0	0	0	0	0	0	0	0	0	0	0	0	0	0	0	0	0	0	0	0	0	0	0	0	0	0	0	0	0	0	0	0	0	0	0	0
2-Hydroxypyridine	0	0	0	0	0	0	0	0	0	0	0	0	0	0	0	0	0	0	0	0	0	0	0	0	0	0	0	0	0	0	0	0	0	0	0	0	0	0	0	0	0	0	0.00156803	0	0.000845175	0	0.00128065	0.00142486	0
Isovalerylcarnitine	0	0	0	0	0	0	0	0	0	0	0	0	0	0	0	0	0	0	0	0	0	0	0	0	0	0	0	0	0	0	0	0	0	0	0	0	0	0	0	0	0	0	0.000888244	0	0.000630067	0	0.00108821	0	0
N1-Acetylspermine	0	0	0	0	0	0	0.000868172	4.95956e-05	0	0	0.000147355	0	0	0	0	0	0	0	0	0	0	0	0	0	0	0	0	0	0	0	0	0	0	0	0	0	0	0.000279998	0.000124919	0	0	0	0	8.10473e-05	0.000856035	0	0	0	0
Triethanolamine	0	0	0	0	0	0	0	0.000198382	0.00019395	0	0	0	0	0.000186512	0	0	0.00012027	0	0	0	0	0	0	0	0	0	0	0	0	0	0	0	0	0.000257064	0	0.000414844	0	0	0.000102304	0	0	0	0	0.00011712	0	0	0.000158484	0	0.000183263
ADP	0	0	0	0	0	0	0	0	0	0	0	0.0014308	0	0	0	0	0	0	0	0	0	0	0	0	0	0	0	0	0	0	0	0	0	0	0	0	0	0	0	0	0	0	0	0	0	0	0	0	0
Acetyl CoA_divalent	0	0	0	0	0	0	0	0	0	0	0	0	0	0	0	0	0	0	0	0	0	0	0	0	0	0	0	0	0	0	0	0	0	0	0	0	0	0	0	0	0	0	0	0	0	0	0	0	0.00243279
3-Indoxylsulfuric acid	0	0	0	0	0	0	0	0	0	0	0	0	0	0	0	0	0	0	0	0	0	0	0	0	0	0	0	0	0	0	0	0	0	0	0	0	0	0	0	0	0	0	0	0	0	0	0	0.00180598	0
4-Amino-3-hydroxybutyric acid	0	0	0	0.000125811	0.000118876	0	0.000142044	0	0	0	0.000196474	0	0	0	0	0	0	0	0.000200763	0.000205555	0	0.000138455	0.00019194	0	0	0	0	0	0	0	0	0	0	9.7902e-05	0	0	0	0	0.00012815	0	0	0	0	0.000123211	0	0	0	0	0.000189543
gamma-Glu-Val-Gly	0	0	0	0	0	0	0	0	0	0	0	0	0	0	0	0	0	0	0	0	0	0	0	0	0	0	0	0	0	0	0	0	0	0	0	0	0	0	0	0	0	0	0	0	0.000337378	0	0	0	0.00156487
1,3-Diaminopropane	0	0	0	0	0	0	0.000511926	0	0	0	0.000572618	0	0	0	0	0	0	0	0	0	0	0	0	0	0	0	0	0	0	0	0	0	0	0	0	0	0	0	0.000327912	0	0	0	0	0	0	0	0	0	0.000246063
Tyr-Arg_divalent	0	0	0	0	0	0	0.000135226	0	0	0	0	0	0	0	0	0	0	9.98555e-05	0	0	0.000901797	0	0.0001677	0	0	0	0	0	0	0	0	0	0	0	0	0	0	0	0	0.000107882	0	0	0	0	0	0	0	0	0
Imidazole-4-methanol	0	0	0	0	0	0	0.00022102	0	0	0	0.000285017	0.000208114	0	0	0	0	0	0	0	0	0	0	0	0	0	0	0	0	0	0	0	0	0.000198101	0	0	0	0	0	0.000348373	0	0.000329523	0	0	0	0	0	0	0	0
Citraconic acid	0	0	0	0	0	0	0	0	0	0	0	0	0	0	0	0	0	0	0	0	0	0	0	0	0	0	0	0	0	0	0	0	0	0	0	0	0	0	0	0	0	0	0	0	0	0	0	0	0
DOPA	0	0	0	0	0	0	0	0	0	0	0	0	0	0	0	0	0	0	0	0	0	0	0	0	0	0	0	0	0	0	0	0	0	0.000455158	0	0	0	0	0.000523906	0	0	0	0	0	0	0	0	0	0.000397355
Tropinone	0	0	0	0	0	0	0.000198861	0.000198382	0	0	0.00025658	0.000305937	0	0	0	0	0	0	0	0	0	0	0	0	0	0	0	0	0	0	0	0	0	0	0	0	0	0	0	0	0	0	0	0	0	0	0	0	0.000191826
Purine	0	0	0	0	0	0	0	0	0	0	0	0	0	0	0	0	0	0	9.73561e-05	0	9.97685e-05	0	0	0	0	0	0	0	0	0	0	0	0	0.000145422	0	0	0.000126906	0.000117789	0	0	0	0.000122352	0	0.000438967	0	0	0	0	0
UMP	0	0	0	0	0	0	0	0	0	0	0	0.00134437	0	0	0	0	0	0	0	0	0	0	0	0	0	0	0	0	0	0	0	0	0	0	0	0	0	0	0	0	0	0	0	0	0	0	0	0	0
Propionyl CoA_divalent	0	0	0	0	0	0	0	0	0	0	0	0	0	0	0	0	0	0	0	0	0	0	0	0	0	0	0	0	0	0	0	0	0	0	0	0	0	0	0	0	0	0	0	0	0	0	0	0	0.00161835
Crotonic acid	0	0	0	0	0	0	0	0	0	0	0	0	0	0	0	0	0	0	0	0	0	0	0	0	0	0	0	0	0	0	0	0	0	0	0	0	0	0	0	0	0	0	0	0	0	0	0	0	0
Benzylsuccinic acid	0	0	0	0	0	0	0	0	0	0	0	0	0	0	0	0	0	0	0	0	0	0	0	0	0	0	0	0	0	0	0	0	0	0	0	0	0	0	0	0	0	0	0	0	0	0	0	0	0
Trimethylamine N-oxide	0	0	0	0	0	0	0	0	0	0	0.000241069	0.000154407	0	0	0	0	0	0	0	0	0	0	0	0	0	0.000592116	0	0	0	0	0	0	0.000352115	0	0	0	0	0	0	0	0	0	0	0	0	0	0	0.000404106	0.000320282
Nomega-Methylarginine	0	0	0	0	0.00029719	0.000173218	0.000308519	0	0	0	0.000357402	0	0	0	0	0	0	0	0	0	0	0	0.000170174	0	0	0	0	0	0	0	0	0	0	0	0	0	0	0	0	0	0	0	0	0	0.000373886	0	0	0	0
S-Lactoylglutathione	0	0	0	0	0	0	0	0	0	0	0	0	0	0	0	0	0	0	0	0	0	0	0	0	0	0	0	0	0	0	0	0	0	0	0	0	0	0	0	0	0	0	0	0	0	0	0	0	0
Histidinol	0	0	0	0	0	0	0.000120453	0	0	0	8.98352e-05	0	0	0	0	0	0	0	0	0	0	0	0	0	0	0	0	0	0	0	0	0	0	0	0	0	0	0	0	0	0	0	0	0	0	0	0	0	0.000496123
Hexamine	0.000126675	0	0	0	0	0	0	0	0.000631332	0	0	0.000172629	0	0	0.000514541	0	0	0	0	0	0	0	0	0	0	0	0	0	0	0	0	0	0	0	0	0	0	0	0	0	0	0	0	0	0	0	0	0	0
Carbendazim	0	0	0	0	0	0	0	0	0	0	0	0.000312651	0	0	0	0	0	0	0	0.000161315	0	0	0.000201339	0	0	0.000250334	0.00024894	0	0.000238823	0	0	0	0	0	0	0	0	0	0	0	0	0	0	0	0	0	0	0	0
5-Methylcytosine	0	0	0	0	0	0	0	0	0	0	0.000236544	0	0	0	0	0	0	0	0	0	0	0	0	0	0	0	0	0	0	0	0	0	0.000109929	0	0	0	0	0	0	0	0	0	0	0	0	0	0	0	0.000237499
Loperamide	0	0	0	0	0	0	0	0	0	0	0	0	0	0	0	0	0	0	0	0	0	0	0	0	0	0	0	0	0	0	0	0	0.000358413	0	0	0	0	0	0	0	0	0	0	0	0	0	0	0	0.00051325
1-Pyrroline 5-carboxylic acid	0	0	0	0	0	0	0	0.000209138	0.000430557	0.000722378	0	0	0	0	0	0	0	0	0	0	0	0	0.00012862	0	0	0	0	0	0	0	0	0	0	0	0	0	0	0	0	0	0	0	0	0	0	0	0	0	0
Hypotaurine	0	0	0	0	0	0	0	0	0	0	0	0	0	0	0	0	0	0	0	0	0	0	0	0	0	0	0	0	0	0	0	0	0	0	0	0	0	0	0	0	0	0	0	0	0	0	0	0	0
Acetylcholine	0	0	0	0	0	0	0.000402836	0	0	0	0	0	0	0	0	0	0	0	0	0	0	0	0	0	0	0	0	0	0	0	0	0	0	0	0	0	0	0	0	0	0	0	0	0	0	0	0	0	0
Spermine	0	0	0	0	0	0	0	0	0	0	0	0	0	0	0	0	0	0	0	0	0	0	0	0	0	0	0	0	0	0	0	0	0	0	0	0	0	0	0	0	0	0	0	0	0.00133126	0	0	0	0
4-Trimethylammoniobutanal	0	0	0	0	0	0	0	0	0	0	0	0	0	0	0	0	0	0	0	0.000810352	0	0	0	0	0	0	0	0	0	0	0	0	0	0	0	0	0	0	0	0.000143007	0	0.000323053	0	0	0	0	0	0	0
N-Amidinoglutamic acid	0	0	0	0.000124697	0.000302745	0.000176518	0	0	0	0	0	0	0	0	0	0	0	0	0	0	0	0	0	0	0.000240878	0	0	0	0	0.000225868	0	0	0	0	0	0	0	0	0	0	0	0	0	0	0	0	0	0	0
N-Methylputrescine	0	0	0	0	0	0	0	0	0	0	0	0	0	0	0	0	0	0	0	0	0	0	0	0	0	0	0	0	0	0	0	0	0	0	0	0	0	0	0	0	0	0	0	0	0	0	0	0	0.00114354
Isoamylamine	0	0	0	0	0	0	0	0	0	0	0	0	0	0	0	0	0	0	0	0	0	0	0	0	0	0	0	0	0	0	0	0	0	0	0	0	0	0	0	0	0	0	0	0	0	0	0	0	0
5-Methoxy-N,N-dimethyltryptamine	0	0	0	0	0	0	0	0	0	0	0	0	0	0	0	0	0	0	0	0	0	0	0	0	0	0	0	0	0.000143076	0	0	0	0	0	0	0	0	0	0	0	0	0	0	0	0	0	0	0	0
Acetoacetamide	0	0	0	0	0	0	0.000331246	0	0	0	0	0	0	0	0	0	0	0	0	0	0	0	0	0	0	0	0	0	0	0	0	0	0	0	0	0	0	0	0	0	0	0	0	0	0	0	0	0	0.000284885
His-Glu	0	0	0	0	0	0	0	0	0	0	0	0	0	0	0	0	0	0	0	0	0	0	0	0	0	0	0	0	0	0	0	0	0	0	0	0.000208032	0	0	0	0	0	0	0	0	0	0	0	0	0
[truncated: 71 more columns]

## Sheet: S3
	03_T1	03_T2	03_T3	03_P1	03_P2	03_P3	05_T1	05_T2	05_T3	05_P1	05_P2	05_P3	06_T1	06_T2	06_T3	06_P1	06_P2	06_P3	10_T1	10_T2	10_T3	10_P1	10_P2	10_P3	13_T1	13_T2	13_T3	13_P1	13_P2	13_P3	14_T1	14_T2	14_T3	14_P1	14_P2	14_P3	20_T1	20_T2	20_T3	20_P1	20_P2	20_P3	23_T1	23_T2	23_T3	23_P1	23_P2	23_P3	01_P1
Propionic acid	35066	54950.9	47484.2	22480.4	23713.2	55309.4	178634	93733.3	70839.4	45825.1	194556	74533.2	39365.5	35459.1	22014.9	17944.1	26245.4	28212.4	19181.7	25100.9	23917.6	18725.9	21076.7	12859.8	29494.9	14596.6	18241.9	12651.9	12292.4	18108	27969.8	20135.1	86541.7	97619	20513.4	50432.2	40826.2	169834	148446	60958.4	43279.5	85533.1	24503.1	114876	29280.2	25421.2	13921.9	14610.1	158057
Butyric acid	22796.4	26013.9	22721.4	13477.3	11203.6	38707.8	147203	70270.5	54841.3	29452	144862	45587.8	35230.4	32419	19176.3	12868.9	24725	23740.6	24570.3	35380.9	25060.4	15912.8	26826.8	9542.82	53994.4	16012.6	21831.4	16506.2	11734.8	26074.8	17890.5	12813.3	71763.1	59737.1	16094.5	44493	26868.9	69477.2	48542.1	35126.8	26306.7	52695.3	17618.5	43985.9	18970.6	18638	11126.2	9416.78	193207
Glu	5376.68	9559.86	7161.31	6165.96	10719.6	7908.31	16633.5	17673.4	13719.8	9800.19	15669	16734.9	5698.17	4500.56	2238.96	3705.56	2231.23	3432.76	8831.71	6169.13	4336.77	4866.49	4657.47	4203.68	3679.67	3445.8	6630.76	5748.85	7918.49	7803.91	3944.9	3534.93	12539.9	10474.8	4025.16	5254.4	8869.64	11018.7	7166.36	14118.5	15130.1	13553.6	7854.27	13438.2	10338	5009.95	7583.85	6204.23	10901
Deoxycholic acid	1879.98	6102.38	9692.76	5024.06	3329.94	6059.04	12942.9	9726.95	19717.1	4629.48	12860.9	9676.4	8287.38	8426.13	8580.26	5799.3	6552.93	4591.85	8922.49	9503.31	14540.2	3361.3	18806.9	1155.3	20787.8	22877	11559.3	11822.7	2655.24	8809.36	6926.32	7003.69	27036.9	20638.5	3738.79	9293.33	15418.7	9583.64	7088.71	7398.25	22170.9	12668.5	6282.44	8926.22	2643.18	10708.6	2520.61	3808.09	3355.63
Cholic acid	247.723	1239.9	555.054	407.384	541.466	1469.7	2282.11	543.484	493.02	526.621	2748.39	661.086	1190.92	722.871	1454.52	860.39	599.375	953.571	410.237	351.225	161.302	144.458	322.744	99.0438	385.519	353.188	326.569	650.346	293.768	485.324	271.824	4061.34	852.556	16482.6	194.097	304.744	871.485	18901.6	1877.61	899.972	2865.34	1591.29	1280.28	382.962	1809.43	2338.28	2832.23	3167.65	3295.03
Succinic acid	546.529	1044.18	1300.79	659.205	1228.3	1014.86	2651.02	3708.63	1864.14	1353.21	8237.22	2634.91	606.448	422.44	294.426	446.006	352.203	478.959	1078.52	853.467	708.131	778.886	683.109	493.415	569.972	272.57	620.029	497.1	820.019	452.441	537.852	488.897	1278.15	1882.49	414.187	646.841	743.839	1014.73	1872.97	1423.56	986.632	1876.45	469.211	9135.36	1072.59	406.122	662.069	309.679	1452.63
Asp	834.851	1506.47	1228.99	1373.9	2652.33	1906.74	2850.62	1917.03	1262.21	1122.66	4265.44	2730.41	632.439	342.749	140.378	343.524	188.2	323.354	1218.57	343.537	411.873	876.377	588.444	439.813	201.029	194.258	523.536	462.847	682.221	788.369	631.154	660.891	2000.72	1733.67	454.269	947.252	905.069	1446.05	1104.75	1799.94	2024.02	1938.24	1604.67	3124.28	1380.17	716.312	1260.39	795.855	4220.77
Ala	487.791	713.297	543.649	419.933	1270.32	894.477	1721.55	1268.9	1857.89	856.213	2874.99	1071.68	456.553	715.768	490.445	581.715	462.602	541.799	408.725	444.678	449.429	357.991	362.106	167.058	464.251	400.774	472.703	415.271	245.973	425.878	186.392	217.962	1375.81	4818.77	152.733	382.273	641.563	1413.45	1824.68	568.883	629.241	510.481	527.528	973.237	734.329	488.524	313.682	351.967	5328.31
Lys	846.484	907.641	780.571	970.095	493.336	1093.37	2888.57	2494.37	2473.29	1524.77	3811.42	2621.38	485.533	592.579	357.901	430.853	381.757	411.33	731.09	373.141	512.74	386.184	442.148	177.423	425.807	301.408	630.124	413.726	495.39	681.188	986.191	723.728	533.296	1566.37	465.438	1844.81	1395.9	2255.45	1854.4	498.497	1051.52	1062.45	998.554	1982.84	2043.83	388.741	650.703	744.744	1109.63
5-Aminovaleric acid	126.141	408.963	143.505	63.4193	265.372	296.209	480.446	295.146	204.364	227.028	778.284	241.706	280.108	209.447	366.135	197.925	304.431	332.703	107.464	115.802	153.669	127.132	131.371	130.548	200.002	137.815	139.354	115.59	116.499	149.057	181.133	492.016	105.242	2098.36	489.557	1129.85	182.987	523.946	618.506	269.551	175.236	125.565	1294.78	138.818	1275.57	1045.33	982.798	880.18	4326.37
Lactic acid	393.373	739.518	506.313	1672.91	220.233	262.372	515.762	544.71	377.856	544.918	883.791	328.299	538.321	445.848	337.84	270.961	196.061	283.549	342.271	697.217	489.457	493.348	391.219	462.086	571.014	426.337	375.162	261.301	229.241	185.715	207.068	302.753	442.801	374.167	373.777	258.064	328.926	435.609	584.611	649.265	553.52	521.976	458.835	708.659	586.868	278.094	225.743	392.791	462.409
Pro	283.025	554.691	334.53	334.69	599.635	329.419	625.446	817.072	753.012	543.063	721.281	639.98	296.403	455.412	220.457	308.781	164.529	197.084	712.342	731.682	557.969	532.542	629.055	427.182	291.248	346.332	571.144	364.584	482.271	299.148	235.884	222.431	975.304	467.428	236.208	290.628	535.421	649.298	757.167	590.552	581.916	524.667	211.636	646.99	528.573	248.395	268.923	230.387	542.384
Gly	256.181	613.748	330.507	259.206	646.829	461.847	732.421	738.817	837.216	355.131	1183.01	700.305	303.196	532.478	312.129	379.828	286.279	282.335	415.603	286.581	283.91	257.353	238.985	138.747	211.199	250.979	314.19	263.058	217.417	234.287	128.969	118.14	592.701	381.838	145.586	173.311	293.372	4224.72	1070.87	384.057	428.415	432.269	296.374	587.842	429.16	287.255	243.803	222.929	978.208
Citrulline	445.261	534.819	507.06	629.381	839.369	547.8	878.498	848.384	871.527	755.281	740.344	511.327	231.664	388.881	160.183	187.193	133.701	127.044	376.607	206.141	221.476	119.351	185.462	74.2216	128.835	135.095	186.585	97.0249	84.6846	108.851	210.146	206.414	443.891	541.659	143.888	280.273	840.446	424.725	388.4	490.19	599.785	475.83	269.242	1219.17	850.873	351.413	89.5715	90.6707	179.189
Val	106.028	151.286	167.724	121.767	331.395	206.387	340.278	354.5	494.907	253.817	1180.48	243.587	191.46	299.619	230.114	285.007	154.465	215.047	137.79	156.608	147.626	136.487	119.557	81.2971	217.881	159.044	161.465	160.904	153.896	135.676	63.4142	69.2191	575.434	3482.95	54.7644	116.15	212.086	509.662	2239.19	195.85	151.341	153.009	196.139	216.157	288.969	217.244	110.083	110.226	495.783
beta-Ala	16.9519	51.1778	20.116	17.7555	42.7011	44.1645	199.9	71.446	52.1886	31.3394	356.398	64.4304	19.7596	24.1626	12.1335	22.3372	16.544	21.6096	27.4242	42.0943	37.2656	17.6151	21.7112	18.4984	26.2186	28.4556	27.0098	23.2605	17.3016	28.2498	6.72359	8.81201	37.0925	336.647	4.80313	19.2184	27.3329	48.8875	81.9559	41.842	58.2166	43.4574	6061.74	53.948	6011.08	4769.25	5864.09	4642.6	503.312
Putrescine	28.5368	118.469	9.60966	16.0641	274.204	131.497	845.562	23.5697	25.2106	21.5975	2140.07	58.1382	7.17703	13.7293	5.99072	6.51335	7.4626	6.47621	15.1487	7.2921	7.78554	2.35021	9.11094	0	6.18227	19.6097	12.5267	5.51242	2.04313	3.79971	14.4051	41.6846	7.2526	1169.38	0	244.198	21.1348	157.899	829.912	6.56112	23.1759	28.8532	368.333	115.845	240.56	91.1964	34.3523	57.7028	1067.04
Tyr	78.3182	175.812	90.4383	67.9626	205.506	160.654	345.629	234.405	313.816	119.414	495.886	278.737	60.7009	79.3881	68.5795	76.0653	39.221	61.9414	73.2108	64.7375	56.8346	68.1374	70.2635	51.455	70.3875	53.2861	54.5132	51.3809	55.8148	59.7595	44.0487	63.7247	277.683	1200.17	38.6749	76.5233	90.3827	964.596	1040.28	89.4145	87.1653	88.7067	80.7268	153.58	117.303	71.4737	57.8366	56.9338	84.4943
Leu	47.3574	79.2337	131.134	83.6931	170.016	113.455	125.799	193.873	397.796	154.753	477.799	111.632	121.774	202.258	182.456	213.609	107.67	139.033	81.3363	128.986	141.049	106.725	71.6782	47.8417	96.5887	82.5932	85.6487	87.4852	60.2376	61.9272	20.5745	28.6776	442.372	1466.53	19.6601	36.1569	106.513	333.252	1215.29	121.818	90.8242	69.1499	90.3067	127.648	162.831	149.328	38.0502	39.979	70.955
Hypoxanthine	43.3666	160.082	72.8187	23.9798	89.5885	87.6432	364.497	378.677	305.38	308.61	272.993	124.976	31.7916	64.023	46.7019	53.518	2.58866	35.9854	145.404	31.5201	78.429	69.2667	44.503	41.8143	44.5139	32.8111	190.126	152.372	5.95608	45.1001	8.36415	23.0785	256.503	431.84	6.74414	53.7253	204.25	337.383	812.516	291.295	215.833	342.243	33.1385	500.397	337.242	121.004	0	0	465.133
Ser	115.727	178.839	152.122	120.589	195.55	121.575	211.173	211.828	294.036	152.14	313.664	258.428	115.355	161.915	151.564	178.428	123.393	127.428	120.861	180.764	166.701	108.465	126.693	87.3742	121.252	134	152.117	153.481	164.321	128.959	64.6146	53.1543	405.753	150.051	67.7353	83.1578	149.112	371.998	263.781	193.706	132.744	127.652	89.4323	130.839	165.159	174.064	73.3479	64.1938	237.184
Thymine	243.117	261.412	224.089	298.963	103.668	270.935	191.744	105.344	163.237	78.1551	287.445	63.9319	113.134	148.432	61.313	41.8789	42.3372	74.1374	106.299	107.525	61.2124	32.5275	60.6097	82.7598	108.142	80.2759	58.2813	61.4825	34.3384	34.9325	688.097	339.75	123.889	160.176	331.789	161.637	362.694	171.807	192.912	295.127	336.283	337.158	148.688	237.262	195.054	150.047	92.6209	118.278	183.969
3-Hydroxybutyric acid	71.3605	0	48.224	0	88.3086	101.235	104.01	0	62.8095	0	593.28	0	0	0	56.5392	0	50.2063	0	62.2111	55.934	0	0	0	0	112.895	134.022	110.048	114.962	84.743	111.079	0	0	0	162.604	55.7723	112.333	0	101.446	138.141	0	0	0	133.497	142.821	252.679	103.294	120.441	74.9983	2323.42
Arg	91.2223	260.906	31.325	21.1417	27.3697	119.617	224.252	405.684	273.008	91.0124	233.232	302.915	62.8143	40.7139	21.4584	13.5082	17.5726	47.7401	22.1141	30.4128	37.5606	10.7439	21.8249	9.93289	30.9565	24.3625	28.4616	10.8828	42.9231	94.2943	27.6807	15.0313	77.486	15.6887	27.2692	92.3067	85.9931	335.47	422.446	154.513	211.267	383.964	171.296	64.3017	174.87	17.4273	287.518	263.142	225.71
Malic acid	0	96.1779	71.041	164.515	197	94.4614	231.642	103.6	111.303	154.462	711.21	234.879	77.0201	73.2881	0	48.7667	0	0	62.1156	70.9752	58.1578	37.4708	0	0	0	0	61.504	76.0516	150.808	0	59.7031	83.1985	56.3807	159.049	0	63.3481	95.4147	97.1455	94.8311	116.961	97.9002	82.9397	55.9048	327.216	86.1146	0	0	0	140.61
GABA	16.429	414.319	16.9673	34.6045	27.0471	38.9063	150.616	32.3557	41.1999	38.9452	566.034	25.6267	26.9892	36.5155	28.2833	18.1486	19.9753	24.752	16.8055	22.5322	29.2535	12.0606	20.3429	22.2695	22.3947	29.8856	21.8093	21.5846	35.7396	17.1599	9.84512	14.607	11.9714	939.672	12.2663	93.3842	14.5957	354.498	624.633	19.8118	21.8826	21.2215	175.563	43.4508	696.943	155.316	711.759	180.053	319.742
Ile	34.0085	52.7994	70.8707	46.4156	88.4429	67.1285	105.016	118.591	248.16	95.4539	316.911	63.3292	77.7198	144.915	103.12	138.676	71.3754	79.5273	57.0236	76.5712	70.1064	64.9882	40.7572	32.9692	39.1138	47.6994	50.2647	53.4433	44.7988	37.1955	14.4852	18.7463	288.836	610.737	12.0438	28.8984	73.1604	179.183	634.593	78.2611	61.0658	49.8782	61.4852	90.8842	109.065	88.8941	29.1565	29.1316	101.356
His	124.288	146.484	85.658	106.667	259.184	164.097	262.683	295.771	211.353	146.325	376.898	269.882	56.0771	53.4953	35.7502	39.2333	41.6217	53.2799	64.5326	24.1417	32.1883	26.6296	37.6796	19.6855	51.485	41.4995	67.7906	42.8256	63.4855	67.6485	48.4389	35.0339	91.0205	93.9758	31.327	73.5227	40.0215	88.0161	158.73	58.6231	60.5629	72.9303	57.5846	175.92	99.6524	29.7181	69.9988	64.044	515.082
Phe	18.0335	33.3404	35.8464	22.2135	57.119	34.8449	66.2202	60.0188	130.82	43.8756	204.759	48.1204	42.8003	60.872	58.7093	69.3888	31.3433	51.7678	31.8129	38.6804	34.0231	34.663	31.1221	21.4952	31.7412	32.3425	24.3318	25.7072	19.012	21.299	10.2854	27.5392	133.467	1569.39	10.1818	24.1872	37.7106	421.138	579.959	38.2537	29.0597	27.5712	31.7157	62.749	46.5458	40.2913	14.2054	17.1301	34.2113
Thr	68.9996	74.0203	77.6494	81.9631	102.753	104.516	286.88	47.3222	168.008	74.6097	258.092	171.675	54.6939	39.6814	78.4562	89.0127	41.0777	72.566	39.4923	38.124	53.6054	31.8268	36.3391	22.8448	38.0767	17.1567	36.0781	30.2862	30.2531	49.7651	49.5968	31.5637	251.523	135.354	32.2954	79.3503	89.3323	280.362	226.81	64.0528	42.7825	56.527	116.187	35.9892	171.37	123.31	94.6576	104.061	355.573
Glycocholic acid	19.4298	52.4155	43.334	36.355	24.3527	20.8411	27.5915	35.5628	28.9575	14.4232	36.3457	29.1909	0	13.5968	0	0	0	0	15.8685	0	0	0	15.8452	0	19.9367	47.2598	16.1654	577.796	55.9727	36.7553	0	0	2500.38	38.0285	14.8152	15.7057	27.6594	373.16	42.6094	0	36.7638	15.4694	10.4101	18.3183	0	1309.89	219.159	13.9558	326.007
Creatine	4.24866	10.2168	4.53101	4.41747	5.53271	5.08547	24.8693	4.39601	1.97829	7.39469	79.6319	28.5781	2.64054	2.55144	4.98616	2.6338	1.71638	0	7.08143	9.01059	5.70137	21.9853	10.0486	77.3125	1.69618	24.3357	4.41222	2.6622	3.04204	4.22413	3.3827	1.98552	1.75789	4.1568	2.69925	2.50197	5.09979	6.97725	15.5216	4.61905	5.49764	4.38173	490.226	4.4298	2619.64	528.3	74.7056	50.1043	1946.94
Ornithine	113.047	110.08	58.9413	87.4517	67.8984	130.971	302.646	165.869	133.458	111.428	250.004	187.312	36.247	46.1827	34.5306	44.6526	24.4988	31.3015	99.2225	29.9651	30.123	65.9111	57.018	27.2943	32.6044	33.2104	56.2061	50.4166	18.4909	31.3515	143.069	74.9533	55.2024	160.86	106.886	169.151	96.9114	84.0186	160.886	64.7326	79.5687	58.592	69.1833	271.484	115.358	41.7693	33.9512	49.6675	100.853
Inosine	14.3905	34.5495	7.00639	0	16.7334	37.8658	768.702	290.625	121.605	21.3577	447.176	257.348	5.06544	0	0	0	0	0	54.1116	28.6653	8.99922	11.7627	9.62195	10.1499	7.03527	25.1722	14.3916	9.23247	16.0888	13.2752	0	0	42.6575	19.1418	0	30.2265	18.4929	31.6395	103.591	11.588	25.2409	114.83	49.6036	17.8447	41.3973	11.003	26.7054	35.4845	85.5578
Uracil	46.1437	155.142	91.2606	83.1053	60.1527	54.1437	145.791	113.334	121.337	55.0602	119.391	64.2603	54.8177	69.2167	39.7447	57.4972	26.3996	29.1733	87.8566	52.6772	81.5759	92.1352	68.8882	69.3693	45.529	58.1079	70.5511	56.3974	0	0	0	32.5533	115.309	181.337	0	37.8169	76.367	201.987	120.435	149.585	177.439	106.117	88.834	141.973	362.363	118.598	40.6236	0	134.1
NAD+	58.1914	51.4294	0	0	303.083	99.6986	45.3966	80.0307	23.7154	32.641	171.715	357.009	77.7714	27.2722	0	0	22.1431	31.0723	25.6077	0	0	0	33.3183	22.4919	28.5918	38.1878	31.3749	0	127.023	119.184	62.8968	59.8003	0	35.3983	47.2059	89.1471	0	0	0	43.7374	41.8819	34.7106	180.152	51.2092	0	18.3908	107.691	128.406	131.94
Uridine	59.2603	68.2506	53.6453	45.8294	38.4711	56.0363	160.724	120.97	87.4696	43.6792	221.457	106.182	48.1197	60.2548	47.104	46.7128	37.9022	56.5262	60.2671	63.5866	44.4703	52.5318	67.1486	56.6779	63.9988	55.1826	56.099	46.8588	66.6874	83.7232	47.386	26.2102	55.153	27.0654	0	46.2717	47.7728	106.239	137.736	62.5849	96.6513	113.088	100.112	45.6853	103.549	41.4304	38.3233	63.6405	166.99
Creatinine	0	0	0	2.62332	2.68832	1.94082	47.9612	6.8176	0	21.0048	146.897	103.38	1.55652	9.28855	77.1402	0	8.75098	0	6.64666	3.83999	4.09674	2.37525	3.10986	10.1179	0	55.7321	2.98646	3.59389	3.59014	3.38299	0	0	1.91439	2.32294	0	0	2.96237	3.77683	2.40576	2.36703	9.18248	2.67573	4.65163	2.21684	9.28003	14.1781	26.7349	279.077	946.094
Gln	43.1263	36.9088	29.5551	40.7917	36.1555	91.6349	230.334	87.2678	198.454	86.0791	293.029	208.85	18.3955	17.0156	30.9509	20.3696	11.7387	71.0088	23.9026	19.4747	36.4269	13.9611	17.6117	19.0107	35.2333	20.3831	39.3127	32.3377	44.6632	148.046	21.6665	9.17164	69.0505	81.8609	15.1855	39.3209	21.6023	59.6818	83.022	31.1581	11.4493	15.9156	85.5968	17.0887	116.51	96.2652	53.7309	79.0216	283.627
Choline	35.6802	80.278	21.8905	26.8859	41.2758	29.3629	174.377	56.4391	139.717	73.2062	211.094	106.633	27.9235	16.5863	10.1206	3.54373	4.31293	14.2181	19.2065	37.6034	40.6101	8.91409	49.8833	30.7425	28.1602	40.2404	23.6858	7.49006	21.3479	9.46579	8.54097	11.761	14.3523	47.7291	8.13924	9.34565	54.3036	224.648	114.489	37.6134	80.177	87.3837	63.9507	89.702	102.799	33.264	45.5946	32.2534	112.805
Met	37.8785	52.9102	43.1866	63.7728	67.5244	50.9927	69.6351	68.9914	118.081	14.1551	73.0095	26.0514	26.2742	44.7676	28.7033	35.0622	11.9104	18.8168	37.5255	30.6599	41.4698	33.0679	27.0982	16.3354	19.9582	24.374	22.1399	26.9837	18.7709	24.4685	16.2957	17.3727	84.3444	83.5767	16.8604	29.1343	75.7021	84.4274	117.929	39.6978	74.1522	31.6258	46.1527	89.6841	96.7787	66.541	10.411	29.4019	51.9391
Thymidine	41.6936	53.9537	37.5618	42.6046	41.7246	37.7275	99.5703	63.4222	50.9852	32.5883	75.3138	49.092	39.7646	48.8119	32.669	38.4673	43.2515	33.0902	45.6734	30.5209	30.0296	40.6633	21.9443	26.8204	31.8188	28.4939	41.2358	34.8034	42.0555	56.8649	56.7416	29.3518	36.9411	31.7749	22.8266	34.4512	42.1442	78.0751	49.3941	41.9852	53.0867	68.6195	43.9736	39.6253	73.8983	53.0009	52.2472	42.3533	81.383
Citric acid	56.3797	0	0	0	111.038	0	104.66	0	0	0	157.877	254.422	58.6664	0	0	0	0	0	0	80.6909	0	0	0	0	0	0	0	0	0	0	0	0	0	0	0	130.873	0	65.1193	0	0	0	81.0907	0	164.509	0	0	0	0	183.629
Taurocholic acid	0	21.7439	15.6854	17.5741	15.2687	12.3924	21.1408	0	17.2462	0	26.6858	28.5813	0	0	0	0	0	0	0	0	0	0	0	0	12.6214	20.9935	0	150.589	12.6729	0	0	0	548.8	20.8868	17.2521	15.9603	0	1104.94	45.3873	0	12.9139	12.9325	40.9586	0	30.1256	513.84	113.568	43.3429	80.8729
Guanine	11.4654	22.3635	15.6053	25.5964	15.3761	35.9229	19.9202	227.142	14.3444	33.621	100.777	54.3665	8.30257	7.79624	3.42141	3.13394	10.344	6.07491	5.20988	3.67143	9.72269	2.43836	162.918	2.49134	10.1177	51.0921	96.9456	23.1784	5.86578	90.4677	4.64419	15.9472	11.4517	31.6951	4.82492	11.0661	8.40786	15.8175	13.4496	17.4625	7.74767	11.2269	30.6902	10.4527	10.5999	11.0389	5.90508	8.41301	20.8692
Trimethylamine	54.0605	17.994	0	25.1589	72.548	32.7723	228.249	12.6836	19.0965	29.3412	165.84	247.921	0	0	0	0	12.2653	15.9664	0	0	0	0	0	0	11.5435	0	22.6108	15.9103	7.33667	14.8652	21.7402	15.3534	20.8366	59.189	0	40.6607	11.6892	53.6742	45.8769	0	0	0	0	0	0	0	16.7381	0	130.153
Gluconic acid	0	0	0	0	0	0	521.456	0	0	0	136.338	0	0	0	0	0	0	0	0	0	0	0	0	0	0	0	0	0	72.3299	0	0	0	0	0	0	0	0	0	0	0	0	0	0	0	84.1946	0	0	0	428.987
Spermidine	8.18275	17.3268	10.5758	3.1612	16.1133	14.6006	221.405	101.601	108.935	32.7084	225.672	34.6453	2.71275	12.1405	2.6222	0.919244	2.20621	2.76961	2.23178	2.24603	3.15812	8.08384	3.25521	1.24737	2.98157	2.6414	3.41206	0	0.756662	0	3.07862	0	0	8.46839	0	3.14248	27.5596	207.028	133.833	11.4313	29.6529	34.8024	7.4313	119.306	57.8777	0	3.40084	3.56763	61.9593
Sarcosine	5.69826	14.0098	3.85042	10.0397	8.21282	4.98968	44.087	9.80852	11.1732	10.2019	41.6404	23.4666	4.2555	4.91812	17.0873	3.47834	3.33581	0	9.28253	4.93418	5.12595	14.8277	5.27997	28.6308	0	7.60042	6.55065	3.20524	10.871	5.70955	0	0	4.12678	9.27468	7.81713	4.42849	14.8372	69.3185	100.834	5.32474	16.535	8.01097	3.81947	5.64387	0	0	8.97909	7.54227	578.174
Trp	14.2413	32.8206	18.4642	14.0445	25.9695	20.9979	54.5814	61.8572	64.9627	19.9673	59.6069	47.0744	19.6118	18.458	9.79369	12.135	8.67836	13.1515	11.7072	9.78965	8.5274	11.1736	10.1009	9.53565	16.3462	14.6276	13.6553	13.2409	12.6502	13.2451	9.10455	12.4359	41.9627	23.8606	8.49211	12.7208	24.9658	62.6012	69.5391	24.8755	26.1458	22.263	23.2699	31.1694	37.4323	19.1128	20.77	24.2365	16.3502
CMP	0	0	0	0	0	0	0	0	0	0	0	55.7648	0	28.7045	0	49.4645	64.0185	0	0	51.6231	45.7212	48.0236	85.6486	0	108.325	32.2258	56.7569	0	148.286	66.1948	0	0	0	0	0	53.3879	0	0	0	35.8512	0	0	0	0	0	0	0	0	0
2-Hydroxybutyric acid	0	0	0	0	0	0	56.9866	0	0	0	211.32	0	0	0	0	0	0	0	0	0	0	0	0	0	0	0	0	0	0	0	0	0	0	0	0	0	0	0	79.6719	0	0	0	32.9843	0	0	0	0	0	141.466
Adenine	30.1464	28.3096	32.5171	89.7596	41.1192	12.8248	6.00972	29.8656	5.22307	29.651	35.4997	25.8218	5.77806	12.0871	2.1407	2.3369	7.09811	11.5443	3.12165	1.7275	3.82368	0	7.25693	4.97082	15.4994	5.70703	9.24368	9.49211	4.65326	13.3425	10.1611	13.7437	17.1482	15.2423	3.44426	11.5174	7.57412	13.6558	4.92523	7.77384	7.84221	7.93494	20.1805	27.2791	10.7905	34.9961	4.87846	9.66543	44.1295
Asn	9.04297	6.22025	6.81006	18.5534	10.7536	6.60164	34.2037	22.2285	27.4112	13.3469	72.3604	48.9154	20.2957	49.0933	8.26442	6.72976	5.97397	17.8689	9.64665	13.8425	11.4505	3.90984	11.1345	9.53994	10.1936	15.1819	8.05879	5.74658	70.4737	8.78769	5.36758	3.56201	14.8885	0	8.78011	17.5828	8.32835	5.7539	11.3103	11.0638	6.62582	9.37284	11.8514	20.101	18.3866	11.333	54.7325	55.5366	12.5531
Homoserine	6.56123	12.6108	6.81554	7.97325	25.8518	16.3206	45.5755	14.8244	11.674	13.1219	58.2059	19.3728	7.58873	10.1655	4.8816	8.16463	6.01019	5.05468	5.67991	8.31954	4.06385	3.12914	3.96442	2.75717	14.2287	10.6166	15.5341	12.5334	12.1341	15.2918	3.6939	4.98449	7.16927	23.2948	2.88606	6.22829	15.8778	37.0353	26.5846	12.7869	13.542	12.8158	7.38057	18.8368	7.33833	5.69498	5.05953	6.82658	61.2122
Tyramine	14.6643	8.89798	5.00019	7.65733	38.7703	10.6587	10.3242	4.132	3.67766	4.92033	27.3326	10.2242	1.77768	2.24724	1.95104	3.23693	3.95892	3.0456	26.9457	17.7737	21.433	9.3529	23.4866	5.4894	43.8837	26.2781	64.0392	69.8081	19.3836	47.4468	0	4.41905	4.58476	35.7471	0	15.6418	6.36108	5.80452	12.5603	4.24339	4.31659	5.57831	8.08198	3.86365	5.39834	4.08906	5.08679	3.74112	9.57918
AMP	0	0	0	0	68.1743	0	0	0	0	0	41.8621	78.162	0	0	0	0	0	0	0	0	0	0	0	0	0	0	0	0	43.0739	30.945	0	0	0	0	0	19.123	0	0	0	0	0	0	22.5362	0	0	0	36.6824	28.3149	88.3991
Hydroxyproline	6.92121	15.7995	6.85965	11.6531	43.3715	9.06886	57.5114	5.17789	6.37124	3.51092	97.7647	21.1266	3.89555	6.58576	5.00011	4.10187	3.29618	4.60219	5.4774	6.66655	4.33251	2.49575	5.36568	3.00801	5.19292	4.58837	5.07158	6.01646	4.63895	8.59182	0	4.67367	6.88256	7.49259	2.2075	5.63567	4.35947	113.182	18.2063	6.44415	11.5869	9.32674	4.07639	13.1035	10.7285	5.48834	4.03174	9.6975	27.9025
Glucose 6-phosphate	0	0	0	0	35.4235	0	76.9054	0	0	0	0	65.5273	0	0	0	0	0	0	0	0	0	0	0	0	0	0	0	0	0	0	0	0	0	0	0	0	0	29.4329	0	0	0	0	0	0	0	0	0	0	57.7558
6-Phosphogluconic acid	0	0	0	0	0	0	123.563	0	0	0	0	0	0	0	0	0	0	0	0	0	0	0	0	0	0	0	0	0	0	0	0	0	0	0	0	0	0	0	0	0	0	0	0	0	0	0	0	0	153.007
Adenosine	15.6688	10.245	14.1218	2.97735	6.21707	10.4333	11.0192	13.2273	5.10165	4.64528	44.136	29.7817	3.5548	3.25036	2.00255	1.62739	1.76189	2.68536	3.75554	2.6985	2.38459	0	3.05919	2.6539	5.00797	4.60777	3.39655	2.58913	6.86652	6.69409	2.86559	2.63333	14.4638	2.65805	2.03948	3.95016	2.79825	2.01749	2.01986	3.00517	2.05525	3.77034	15.5595	4.26592	3.76779	4.56977	20.1835	19.9797	7.61594
Glycerol 3-phosphate	0	0	0	0	0	0	0	0	0	0	0	0	0	0	0	0	0	0	0	0	0	0	0	0	0	0	0	0	0	0	0	0	0	0	0	0	0	0	0	0	0	0	0	0	0	0	0	0	165.799
Ribulose 5-phosphate	0	0	0	0	0	0	0	0	0	0	0	0	0	0	0	0	0	0	0	0	0	0	0	0	0	0	0	0	0	0	0	0	0	0	0	0	0	0	0	0	0	0	0	0	0	0	0	0	39.7731
S-Adenosylmethionine	3.57936	6.06766	2.06827	3.24304	12.4413	7.79665	23.6781	6.32734	7.47272	5.02295	23.7034	14.638	0	1.52897	0	0	0	0	3.2781	0	1.77253	0	2.14621	0	0	2.38213	1.90252	0	0	0	3.03986	1.46723	0	5.736	2.02523	4.35214	3.20655	9.93942	6.38795	0	4.64338	3.05422	5.63261	8.11427	6.60882	0	2.3068	4.66083	8.5542
N,N-Dimethylglycine	9.20943	10.7895	7.46995	0	6.53245	7.28853	0	8.85024	7.38513	9.51905	6.10434	0	8.72675	11.6776	6.21695	0	6.17692	6.96165	6.36547	8.11405	5.99453	0	7.78393	6.59389	8.2454	6.25178	7.80476	6.13703	8.52055	7.51869	6.43509	0	5.05714	4.58158	4.49384	4.66036	8.81192	6.68263	5.50482	13.873	12.0819	7.08484	7.31268	4.35193	7.9573	6.7259	9.267	11.7208	10.1447
Fructose 6-phosphate	0	0	0	0	0	0	0	0	0	0	0	0	0	0	0	0	0	0	0	0	0	0	0	0	0	0	0	0	0	0	0	0	0	0	0	0	0	0	0	0	0	0	0	0	0	0	0	0	182.836
Betaine	0	0	0	0	0	0	0	0	0	0	0	0	0	0	0	0	0	0	0	0	0	0	0	0	0	0	0	0	0	0	0	0	0	0	0	0	0	0	0	0	0	0	0	0	0	0	0	0	178.326
Guanosine	0	0	0	0	0	0	19.7346	8.57118	8.18181	3.10208	12.8861	7.7382	3.05393	0	0	0	0	0	3.32498	5.3122	2.48738	0	2.99043	0	0	2.94699	3.18239	0	3.66763	2.69301	0	0	0	0	0	2.94404	0	3.63587	6.19538	0	0	5.44327	0	2.48159	3.37933	0	0	0	4.78487
Cytosine	3.86009	3.60685	2.00565	2.58577	4.36542	3.72743	5.07882	8.0442	4.9766	3.03632	15.4639	4.37705	2.43817	2.37811	0	1.5777	2.58155	2.18785	2.37663	1.40599	0	0	1.55637	0	3.0554	0	2.05075	2.99123	2.39471	2.26203	2.28411	2.55768	2.54348	4.13592	1.57607	2.94081	1.56082	2.02853	4.87122	3.70952	2.71276	2.03613	12.3327	1.77122	14.6865	11.9879	4.74115	6.01231	6.82236
Carnosine	2.35958	1.86709	0	2.20026	3.39487	2.53777	13.6947	0	1.10452	0	6.19416	2.49237	0	0	0	0	0	0	1.54566	2.37276	3.71029	0	0	0	0	0	0	1.33608	2.18748	1.94006	0	2.93138	0	1.34726	0	2.02098	0	5.54745	6.0216	0	5.63208	2.26813	0	3.09856	0	0	0	0	5.89558
Glucose 1-phosphate	0	0	0	0	0	0	0	0	0	0	0	0	0	0	0	0	0	0	0	0	0	0	0	0	0	0	0	0	0	0	0	0	0	0	0	0	0	0	0	0	0	0	0	0	0	0	0	0	63.4942
Cytidine	1.60178	0	0	1.90548	2.39437	1.83246	3.6581	1.89381	2.27647	2.56293	6.33817	4.27713	1.75947	2.09506	0	0	0	2.10701	0	0	0	0	0	0	0	0	0	0	2.18233	2.35917	0	0	1.56574	0	0	0	0	0	2.02833	0	0	0	7.8367	1.34055	0	1.40108	5.56111	5.36699	6.06416
Sedoheptulose 7-phosphate	0	0	0	0	0	0	0	0	0	0	0	0	0	0	0	0	0	0	0	0	0	0	0	0	0	0	0	0	0	0	0	0	0	0	0	0	0	0	0	0	0	0	0	0	0	0	0	0	0
dTMP	0	0	0	0	0	0	0	0	0	0	0	39.6424	0	0	0	0	0	0	0	0	0	0	0	0	0	0	0	0	0	0	0	0	0	0	0	0	0	0	0	0	0	0	0	0	0	0	0	0	0
ADP	0	0	0	0	0	0	0	0	0	0	0	32.5068	0	0	0	0	0	0	0	0	0	0	0	0	0	0	0	0	0	0	0	0	0	0	0	0	0	0	0	0	0	0	0	0	0	0	0	0	0
UMP	0	0	0	0	0	0	0	0	0	0	0	38.6438	0	0	0	0	0	0	0	0	0	0	0	0	0	0	0	0	0	0	0	0	0	0	0	0	0	0	0	0	0	0	0	0	0	0	0	0	0
Acetyl CoA_divalent	0	0	0	0	0	0	0	0	0	0	0	0	0	0	0	0	0	0	0	0	0	0	0	0	0	0	0	0	0	0	0	0	0	0	0	0	0	0	0	0	0	0	0	0	0	0	0	0	41.0989
Trimethylamine N-oxide	0	0	0	0	0	0	0	0	0	0	4.09411	2.62233	0	0	0	0	0	0	0	0	0	0	0	0	0	10.056	0	0	0	0	0	0	5.98003	0	0	0	0	0	0	0	0	0	0	0	0	0	0	6.86301	5.4394
Spermine	0	0	0	0	0	0	0	0	0	0	0	0	0	0	0	0	0	0	0	0	0	0	0	0	0	0	0	0	0	0	0	0	0	0	0	0	0	0	0	0	0	0	0	0	46.1196	0	0	0	0
[truncated: 71 more columns]

## Sheet: S4
	01_P1	01_P2	01_P3	01_T1	01_T2	01_T3	02_P1	02_P2	02_P3	02_T1	02_T2	02_T3	03_T1	03_T2	03_T3	03_P1	03_P2	03_P3	05_T1	05_T2	05_T3	05_P1	05_P2	05_P3	06_T1	06_T2	06_T3	06_P1	06_P2	06_P3	07_P1	07_P2	07_P3	07_T1	07_T2	07_T3	08_P1	08_P2	08_P3	08_T1	08_T2	08_T3	10_T1	10_T2	10_T3	10_P1	10_P2	10_P3	11_P1
Bacteroides	0.092592	0.0795401	0.0257912	0.120001	0.177304	0.228725	0.105417	0.0835733	0.107749	0.115471	0.0898654	0.0863496	0.288735	0.346932	0.298486	0.270767	0.296847	0.27152	0.200247	0.357717	0.24234	0.215214	0.416236	0.392914	0.154069	0.230572	0.169084	0.219722	0.139568	0.121822	0.229709	0.305554	0.300791	0.0616957	0.259171	0.261544	0.0596453	0.0754105	0.072633	0.0668996	0.061125	0.0442549	0.0794351	0.0656855	0.0556176	0.105659	0.0742064	0.0987253	0.132385
Blautia	0.0536943	0.0576378	0.070101	0.0589623	0.0568304	0.054269	0.0875611	0.0822163	0.0554979	0.0737335	0.0546895	0.0676293	0.106174	0.089375	0.114466	0.0603077	0.0781619	0.115581	0.135518	0.0874004	0.15548	0.0853321	0.108783	0.115716	0.11146	0.0751819	0.0865976	0.0719027	0.0931417	0.0895729	0.0813682	0.0548979	0.109314	0.110015	0.08677	0.0749059	0.0662256	0.0553064	0.0625943	0.0777893	0.085753	0.10899	0.0783329	0.0590288	0.0563957	0.0463617	0.0602225	0.0488076	0.0552541
Faecalibacterium	0.117985	0.166059	0.0985859	0.13438	0.0931935	0.098121	0.0301623	0.0844339	0.0644351	0.0757161	0.058064	0.05073	0.113791	0.105781	0.0867072	0.0931611	0.0244108	0.134717	0.102008	0.0174801	0.0536669	0.046416	0.0994617	0.107983	0.0278122	0.0389478	0.00651209	0.027364	0.00821498	0.0116301	0.0901083	0.077932	0.0485972	0.0718743	0.126452	0.0931099	0.0966289	0.111934	0.0931041	0.126515	0.0893985	0.0774461	0.0731896	0.0477203	0.0463818	0.0271025	0.015583	0.0266859	0.0565168
Bifidobacterium	0.0392208	0.000124622	0.00016835	0.0018878	0.00824668	0.00680463	0.0082343	0.00476616	0.00880335	0.000820401	0.00700583	0.0208926	0.0837565	0.0835374	0.125648	0.151316	0.072017	0.0404582	0.0218111	0.0524035	0.0586632	0.0997097	0.039922	0.0462231	0.0750415	0.0615826	0.0405197	0.0704747	0.138295	0.122943	0.110879	0.0628959	0.101208	0.228843	0.0653528	0.0937559	0.0229784	0.0108931	0.0161079	0.0289526	0.00360307	0.00354715	0.0202466	0.0155993	0.0476335	0.023571	0.109455	0.0361842	0.0537524
Fusicatenibacter	0.0435499	0.140387	0.152256	0.0671428	0.0598781	0.0271625	0.00708813	0.0260484	0.0137908	0.0140835	0.00836298	0.0115963	0.069761	0.0648841	0.0452522	0.057767	0.043926	0.0835651	0.0777308	0.0173699	0.0346599	0.0386397	0.0234474	0.0184892	0.0527857	0.0258419	0.0394672	0.0379776	0.013306	0.0254208	0.0699548	0.103589	0.0183371	0.0560019	0.0704792	0.037852	0.012668	0.012495	0.0118102	0.0175426	0.0243737	0.0220852	0.010858	0.01191	0.0183024	0.0119497	0.00588616	0.0046875	0.00477799
Anaerostipes	0.0402869	0.0300651	0.0522559	0.0165812	0.0157763	0.0197698	0.047777	0.037037	0.0354142	0.0280304	0.0251623	0.0387503	0.0268764	0.0319053	0.0543655	0.0305244	0.0290702	0.0336379	0.0297393	0.0429657	0.0469236	0.0594456	0.0573359	0.0319519	0.0460214	0.0199827	0.0305871	0.0254728	0.034017	0.0274214	0.0167261	0.0177555	0.0122772	0.0569378	0.0302651	0.0169118	0.0415934	0.023308	0.0453382	0.0490597	0.061888	0.0520248	0.00253082	0.00268677	0.00219899	0.00135512	0.00309619	0.00452303	0.0144705
Agathobacter	0.0461668	0.00535876	0.0410438	0.0305824	0.0971077	0.0500686	0.000874706	0.0632178	0.0356151	0.044746	0.0831163	0.0101588	0.00659524	0.0104673	0.00911329	0.0224434	0.00651631	0.0207588	0	0	0	0	0	0	0.119583	0.119742	0.0675876	0.121613	0.108067	0.149297	0.0532287	0.0604965	0.030693	0.0395055	0.0496317	0.0335956	0.0264269	0.00380457	0.00236205	0.0114844	0.0233988	0.034458	0.0119602	0.0243012	0.0315302	0.00307983	0.00656664	0.0109786	0.0281219
Alistipes	9.69211e-05	0.0005608	0.00020202	0.00292609	0.00125493	0.00173616	0.02045	0.00827458	0.00980753	0.0112463	0.015809	0.0155576	0.00647139	0.00167746	0.00615409	0.00751641	0.00435546	0.00178784	0.00373502	0.00572877	0.00335418	0.00715421	0.000794826	0.00112482	0.0192662	0.0237141	0.0247986	0.0299498	0.0157647	0.019339	0.00640938	0.0220743	0.0133003	0	0.0134047	0.0240946	0.00369484	0.0060873	0.00469129	0.0049803	0.00368785	0.00122461	0.0257572	0.0525725	0.0472952	0.0553548	0.0272532	0.0594572	0.00675745
Parabacteroides	0.00500759	0.00186933	0.00151515	0.00880974	0.0293415	0.0210019	0.0420462	0.0130407	0.036954	0.0230054	0.0406412	0.027697	0.0222628	0.0120777	0.0322631	0.0362058	0.0526707	0.0191034	0.0907329	0.0141383	0.00869991	0.0182484	0.0325879	0.0287884	0.00694549	0.0120575	0.0124979	0.0162486	0.00688438	0.00786897	0.00644365	0.0324717	0.00877504	0.000194993	0.0214172	0.0193821	0.0180871	0.0154986	0.0301489	0.0127109	0.0192446	0.00667202	0.0234713	0.0258251	0.0260158	0.0384773	0.0272873	0.0248355	0.0301355
Prevotella 9	0	0	0	0	0	0	0	0	0	0	0	0	0	0	0	0	0	0	0	0	0	0	0	0	0	0	0	0	0	0	0	0	0	0	0	0	0.120487	0.270284	0.161374	0.104326	0.12882	0.215405	0.0543718	0.00417051	0.00395819	0.00336728	0.0125549	0.000328947	0.0943995
Collinsella	0.00681679	0.000965822	0.0176094	0.00673316	0.00983029	0.00688863	0.0102853	0.00850627	0.00883682	0.00584535	0.00601548	0.0163563	0.0212101	0.0147281	0.0264233	0.0436163	0.0344385	0.0212886	0.0178295	0.0161948	0.0252612	0.02364	0.0164746	0.0262927	0.0162766	0.0131368	0.0186811	0.0184485	0.0305169	0.0345968	0.0185769	0.00902169	0.0317554	0.0379456	0.0133288	0.0180519	0.00960659	0.00436524	0.00728299	0.00958894	0.00610402	0.00472953	0.0351457	0.0281509	0.0581549	0.0447602	0.0701235	0.0429276	0
Subdoligranulum	0	0	0	0	0	0	0.0178259	0.0223083	0.0255063	0.0524373	0.0357994	0.0248538	0	0	0	0.000247018	0	0	0.0386187	0.040946	0.0245624	0.00940071	0.00812891	0.00488594	0.0430621	0.0737634	0.0558132	0.0390583	0.02424	0.029502	0.00997395	0.0074221	0.0138905	0.0199672	0.0123035	0.0115152	0.0224506	0.0157389	0.0298865	0.0250873	0.020262	0.0182425	0.0592293	0.0346874	0.0469569	0.0392165	0.0337518	0.045148	0.0124228
[Eubacterium] coprostanoligenes group	0.00471683	0.0165748	0.00693603	0.0175251	0.0135054	0.0158215	0.0415033	0.0224407	0.0158996	0.0154509	0.0276932	0.0338306	0.000278672	0.000134197	0.000183313	0	0.000135053	0	0.000845666	0.00870332	0.0193914	0.0161402	0.00046967	0.00323386	0.0139514	0.0198902	0.0229568	0.00856812	0.0197275	0.0159513	0.00308473	0.0046708	0.0275056	0	0.0175818	0.0123513	0.0229432	0.0093312	0.0190276	0.0205159	0.0161502	0.0106837	0.0701282	0.103701	0.106161	0.134116	0.110646	0.156373	0.000648442
Unclassified	0.0258133	0.0237717	0.0169697	0.0170846	0.0118621	0.0150094	0.0225614	0.0165823	0.0138577	0.0186641	0.0182665	0.0322014	0.0195071	0.0079847	0.0116797	0.0125626	0.0130664	0.00715137	0.00990134	0.0188021	0.0189721	0.0260247	0.00704505	0.0084713	0.00908954	0.0127976	0.0114126	0.00760324	0.00888028	0.0121102	0.00257061	0.00227142	0.00519419	0.00296389	0.00239234	0.00406643	0.0194243	0.00957149	0.0101043	0.0128224	0.0144547	0.0075588	0.0132256	0.0221759	0.00998004	0.024228	0.0111939	0.0369655	0.0110918
Ruminococcaceae UCG-002	0.000710755	0.00613765	0.000740741	0.00176195	0.00295805	0.00285626	0.042559	0.0163506	0.0273138	0.0255692	0.0235851	0.0535731	0	0	0	0	0	0	0	0	0	0	0	0	0.00742866	0.00746269	0.014274	0.00934002	0.0109919	0.0110432	0.00538114	0.00105573	0.00696494	0	0.00436698	0.0159617	0.0200577	0.0146576	0.0194213	0.0275403	0.0243737	0.0060386	0.0546167	0.0823275	0.0787916	0.051043	0.0908782	0.0376234	0.000853213
Ruminococcus 2	0.0153782	0.0583544	0.0160269	0.0796023	0.0379168	0.0257064	0.00274477	0.0105584	0.0147615	0.00642647	0.0118476	0.0301569	0	0	0	0	0	0	0.0533474	0.0773751	0.0352888	0.0538121	0.0253622	0.0760659	0.00667371	0.00336129	0.0116757	0.0172134	0.0377484	0.0287284	0.0171031	0.00169557	0.0275843	0.00358786	0	0.0611485	0.022345	0.00965158	0.0158454	0.0275403	0.0115298	0.00789663	0	0	0	0	0	0	0
Roseburia	0.111589	0.0746487	0.0450168	0.0540855	0.040098	0.0664501	0.00380045	0.10234	0.0708285	0.0616326	0.0592011	0.012363	0.00551152	0.0397893	0.0102917	0.00582257	0.0301506	0.0658853	0.0288936	0.0290478	0.00293491	0.0248842	0.00397413	0.000492109	0.00238563	0.00440977	0.0033876	0.00374373	0.00164878	0.00104031	0.0132643	0.0100774	0.00609924	0.00323688	0.00911369	0.00961502	0.00805827	0.00572687	0.0182403	0.00646696	0.00470518	0.00629196	0.0117152	0.00573445	0.00500694	0.00505092	0.00231363	0.00974507	0.0224907
Christensenellaceae R-7 group	0.000387685	0	0	0.00056634	0.000388431	0.0011201	0.0508838	0.0378976	0.0646695	0.0527449	0.0395408	0.0505702	0	0	0	0	0	0	0	0.00407624	0.00157227	0.00857123	0	0	0.0196588	0.0327495	0.0640026	0.0321497	0.0504758	0.075969	0	0	0.0001574	0	0	0	0.0146386	0.00740889	0.0145988	0.0322233	0.0257302	0.00506735	0.00612295	0.00850142	0.00663081	0.00554369	0.00496751	0.00879934	0
[Ruminococcus] torques group	0.0211288	0.0396922	0.0419529	0.0216468	0.0194514	0.0229901	0	0.000893655	0.00174059	0.000376017	0.000403477	0.000223621	0.0174325	0.0060053	0.00885141	0.0146799	0.0174556	0.00744934	0.0275194	0.0268444	0.05185	0.0426488	0.0156436	0.0117403	0.000754945	0	0.000263115	0.000115785	0.000318186	0.000506815	0.000377022	0.000831787	0.00645339	0.000467982	0.00148098	0.000684073	0.0231543	0.00764918	0.0133193	0.0163904	0.0217456	0.020565	0.0199608	0.0202109	0.0079502	0.0158098	0.022728	0.00431743	0.00402717
Dorea	0.00607372	0.00853662	0.00878788	0.00767706	0.00621489	0.00574053	0.00913917	0.0163506	0.00723013	0.00970807	0.00594212	0.00753921	0.00123854	0.00214715	0.00115225	0.00575199	0.0112769	0.0093034	0.00479211	0.00367229	0.00611439	0.00456211	0.00509411	0.00460473	0.0144949	0.00894289	0.00618319	0.00744886	0.00995054	0.00597509	0.0234782	0.00774202	0.0198324	0.0342407	0.0133288	0.0152016	0.0159406	0.0124549	0.0133521	0.0146807	0.0192446	0.0189181	0.0296759	0.0250632	0.0310565	0.0130585	0.0365078	0.00974507	0.00211597
[Eubacterium] hallii group	0.0177366	0.0109044	0.0115488	0.0117988	0.0138341	0.0178096	0.010225	0.0163175	0.0210879	0.0190059	0.012251	0.0136089	0	0	0	0	0	0	0.0159619	0.017884	0.0212082	0.028686	0.0144875	0.0129003	0.034969	0.0234982	0.0147673	0.0280973	0.0152729	0.0154712	0.0182684	0.0121249	0.0286074	0.0320958	0.0166325	0.0253487	0.0114364	0.00680817	0.0106292	0.0122649	0.0172947	0.0145264	0.00779655	0.00633597	0.00483778	0.00661137	0.00391276	0.00884046	0.00109211
Lachnoclostridium	0.00604142	0.00993862	0.0238047	0.0119561	0.0115334	0.00809274	0.00491645	0.00906894	0.0172385	0.0198263	0.00828962	0.00450436	0.00891751	0.00842084	0.00892997	0.00963371	0.0291714	0.015296	0.00306554	0.00558187	0.00649872	0.00632474	0.00458832	0.00449928	0.00504303	0.00299124	0.00332182	0.00424547	0.00315293	0.00469471	0.0029819	0.00204748	0.00424979	0.00413384	0.00379737	0.00315433	0.00422268	0.00400481	0.00531461	0.00341931	0.00703658	0.00430725	0.0106131	0.00733849	0.00690145	0.00492773	0.00673676	0.00324836	0.0187707
uncultured	0.0050399	0.00395676	0.00451178	0.00415316	0.00271902	0.00571253	0.00980274	0.00820839	0.00635983	0.00830656	0.00836298	0.00907261	0.00436587	0.00107357	0.00267114	0.00282306	0.008272	0.00178784	0.0140592	0.0123022	0.0106915	0.0173498	0.00718957	0.00843615	0.00465046	0.00551992	0.00805789	0.00347356	0.00538023	0.00517485	0.0029819	0.0019515	0.00464329	0.00347087	0.00265816	0.00558659	0.017313	0.00760913	0.0117118	0.0131569	0.0156416	0.00510958	0.00595967	0.0077796	0.010183	0.00422963	0.0062264	0.00374178	0.0118767
Lachnospiraceae NK4A136 group	0.0054922	0.0145185	0.0106061	0.0371268	0.00869487	0.0225981	0.00422272	0.0307815	0.0201506	0.0565393	0.0240986	0.0145673	0.00309636	0.00835374	0.000916566	0.00158797	0	0.00158919	0.0180761	0.00844626	0.01153	0.00580632	0.00549153	0.0211255	0.00513363	0.00675342	0.00319026	0.0032034	0.00101241	0.00208061	0.0259803	0.0452044	0.0029119	0.00171593	0.0254044	0.0133014	0.0098881	0.0071686	0.0197166	0.0135286	0.0119113	0.0103458	0.00693934	0.00669688	0.00592036	0.00529731	0.00102072	0.00168586	0.000273028
Ruminococcaceae UCG-005	0	0	0	0	0	0	0.00693732	0.00297885	0.0144937	0.00858002	0.00671239	0.00795451	0.00489225	0.000134197	0.00348295	0.00501094	0	0.000595948	0.000246653	0.00392935	0.00283009	0.0109905	0	0.00105452	0.00371433	0.00743185	0.04815	0.0184099	0.00731827	0.0116301	0.00147381	0.000607844	0.00417109	0	0.000645553	0.00440847	0.00672109	0.00496596	0.00583951	0.00635546	0.00551058	0.0021114	0.0111438	0.0391787	0.0411719	0.0534658	0.0352149	0.0597039	0.000170643
Barnesiella	0	0	0	0	0	0	0.00678651	0.00168802	0.00190795	0.00181172	0.00311778	0.00479187	0	0	0	0	0	0	0	0	0	0	0	0	0.0054658	0.0111632	0.00871567	0.012582	0.00867779	0.00837579	0	0	0	0	0	0	0.000422268	0.00020024	0.000393675	0.000111499	0	0	0.0201241	0.0305169	0.0293988	0.0335496	0.0188493	0.0221217	0.00781543
Ruminococcus 1	0	0	0	0	0	0	0.00349882	0.0358124	0.0148619	0.0200314	0.00564868	0.0152701	0	0	0	0	0	0	0.000422833	0.0108332	0.0650921	0.0219465	0.000758698	0.00056241	0.0096331	0.0113791	0.00447295	0.00432266	0.00361575	0.00384113	0	0	0	0	0.000949343	0.00300232	0.0370188	0.0364437	0.0177482	0.0228574	0.0389131	0.0285461	0.00538819	0.000601516	0.000439798	0.00266919	0.00234766	0.000986842	0
[Ruminococcus] gnavus group	0.000452299	0.00183818	0.00343434	0.00427902	0.000926258	0.00117611	0	0	0	0	0	0	0.025545	0.0408964	0.0131986	0.0160209	0.033088	0.0213548	0.00299507	0.000220337	0.00223612	0.000207368	0.00158965	0.00622166	0.00105692	0	0.00049334	3.85951e-05	0.000173556	2.66745e-05	0.0035303	0.00150362	0.0165663	0.026324	0.00748082	0.00269829	0	0	0	0	0	0	0	0	0	0	0	0	0.0150507
Catenibacterium	0	0	0	0	0	0	0	0	0	0	0	0	0	0	0	0	0	0	0	0	0	0	0	0	0	0	0	0	0	0	0.0480189	0.0414614	0.0166844	0.0893066	0.0317081	0.0289971	0.0410303	0.0273929	0.0447805	0.0354939	0.00843542	0.0154132	0	0	0	0	0	0	0.0124228
Sutterella	0.00759216	0.00295978	0.00727273	0.00207658	0.012131	0.0100529	0.00114617	0.00618939	0.00589121	0.00543515	0.0025309	0.000862537	0	0	0	0	0	0	0.0034179	0.00106496	0.000803606	0.000691228	0.00650313	0.00179268	0.0126227	0.0181016	0.0229568	0.0158626	0.0147812	0.0130705	0.0255347	0.0171156	0.0155826	0.00428984	0.0139743	0.0128834	0.00900837	0.0104926	0.0155174	0.0107411	0.0117842	0.00375829	0.0103682	0.00533344	0.0110965	0.00229961	0.00636249	0.000370066	0.0176444
[Eubacterium] eligens group	0.0261041	0.000778889	0.000740741	0.00207658	0.00881439	0.0118451	0.0066357	0.00784431	0.00401674	0.00423874	0.00539192	0.0152382	0	0	0	0	0	0	0	0	0	0	0	0	0	0	0	0	0	0	0.00884288	0.00707019	0.00279385	0.000428984	0.0153414	0.00904496	0.00872686	0.00760913	0.0146644	0.00185832	0.0299267	0.010008	0.00644951	0.0268677	0.0122129	0.00131406	0.000714504	0.00407072	0
Prevotella 2	0.0677156	0.0309063	0.113805	0.0238178	0.0707243	0.0627538	0.0142969	0.0259822	0.0280502	0.0113831	0.0666471	0.00182091	0	0	0	0	0	0	0	0	0	0	0	0	0	0	0	0	0	0	0	0	0	0	0	0	0.0136181	0.0885062	0.0253264	0.00747045	0.00445085	0.0901144	0	0	0	0	0	0	0
Lachnospira	0.03893	0.0175406	0.0093266	0.0109492	0.0158958	0.0146733	0.0031972	0.0163837	0.00358159	0.0024612	0.0083263	0.0118838	0	0	0	0	0	0	0.0143411	0.00738129	0.00628909	0.000691228	0.011236	0.00435868	0.00347275	0.00592081	0.00230225	0.00243149	0.00176448	0.00128038	0.00884288	0.00191951	0.00161335	0.0205912	0.00368345	0.00148216	0.00175945	0.00372447	0.00239486	0.0049803	0.000805392	0.00291373	0.000204098	0.00076192	0.0124497	0	0.000442312	0.000123355	0.00750828
Holdemanella	0	0	0	0	0	0	0	0	0	0	0	0	0	0	0	0	0	0	0	0	0	0	0	0	0	0	0	0	0	0	0	0	0	0	0	0	0.0112253	0.0152583	0.0152877	0.0224485	0.02484	0.0173979	0.0166952	0.0278702	0.00984472	0.0205322	0.0201762	0.00941612	0.0100679
Megasphaera	0	0	0	0.00018878	0	0	0	0	0	0	0	0	0	0	0	0	0	0.000132433	0	0	0	0	0	0	0	0.000185025	0	0.000385951	0.000752075	0.000293419	0	0	0	0	0	0	0	0	0	0	0	0	0.0412279	0.00926334	0.00405968	0.00628285	0.014188	0.000287829	0.0621139
Ruminiclostridium 5	0.00177689	0.00165124	0.00151515	0.00556901	0.00280865	0.00750469	0.0027146	0.000893655	0.0023431	0.00365762	0.00124711	0.00511133	0.00523285	0.00352266	0.0183313	0.00709295	0.040651	0.00533042	0.00218464	0.00238699	0.00129276	0.0164858	0.000614184	0.00347991	0.0131662	0.00536573	0.008321	0.00957159	0.0104134	0.00466804	0.00867151	0.0221383	0.011018	0.000584978	0.00759474	0.00798085	0.00672109	0.00224269	0.00246047	0.00185832	0.000974948	0.00101347	0.00322475	0.0137948	0.00206367	0.00238173	0.00149706	0.0026727	0.00477799
Prevotellaceae NK3B31 group	0.0851614	0.0988566	0.0808081	0.016707	0.0698877	0.0679903	0	0	0	0	0	0	0	0	0	0	0	0	0	0	0	0	0	0	0	0	0	0	0	0	0	0	0	0	0	0	0	0	0	0	0	0	0.00559229	0.00120303	0.000879597	0.00176577	0.00136096	0	0.0418416
Dialister	0.00891674	0.0053276	0.0125926	0.0110122	0.0139237	0.0115091	0	0	0	0	0	0	0	0	0	0	0	0	0.0175828	0.00506775	0.00352888	0.0120965	0.0190036	0.0133221	0	0.000740101	0	0.00123504	0	0.0013604	0	0	0	0	0	0	0	0	0	0	0	0	0	0	0	0	0	0	0.0192826
Acidaminococcus	0	0	0	0	0	0	0	9.9295e-05	0.000100418	0.00010255	0.000110039	0.000159729	0.00597597	0.00503237	0.00900854	0.0184558	0.0405497	0.00552907	0	0	0	0	0	0	0	0	0	0	0	0	0.0196052	0.0132126	0.0112147	0.0397395	0.00755677	0.00919697	0	0	0	0	0	0	0.00983754	0.0106268	0.0208735	0.0137566	0.00721309	0.00592105	0.0339579
Phascolarctobacterium	0	6.23111e-05	0.00010101	0	0	0	0.0288351	0.0196935	0.0312971	0.0302181	0.026116	0.0245024	0.00287961	0.00194585	0.00196407	0.00123509	0.00138429	0.00258244	0	0	0	0	0	0	0.0081534	0.00502652	0.0123664	0.00501737	0.00500419	0.00328096	0.00812311	0.0143963	0.0112147	0.0025349	0.010063	0.0103371	0	0	0	0	0	0	0.00359213	0.000842122	0.00125173	0.000451708	0.000442312	0	0
Streptococcus	0.027041	0.00186933	0.0185859	0.140547	0.0043325	0.00140013	0.00105568	0.002019	0.000669456	0.00030765	0.000330118	0.000351404	0.0135311	0.00489818	0.00159744	0.00444633	0.00151935	0.00188717	0.000563777	0.000330506	0	0	0.00166191	0.000316356	0.0127435	0.000801776	0.0202927	0.001621	0.0321946	0.00210728	0.00414724	0.000863779	0.0027545	0.00132595	0.00273411	0.00174819	0.000211134	0	0.000393675	0.000260165	0	0.000675647	0.000204098	0.00132333	0.00128556	0.000533837	0.00115682	0.0011102	0.00102386
Catenisphaera	0	0	0	0	0	0	0	0	0	0	0	0	0	0	0	0	0	0	0	0	0	0	0	0	0	0	0	0	0	0	0	0	0	0	0	0	0	0	0	0	0	0	0	0	0	0	0	0	0
Megamonas	0	0	0	0	0	0	0	0	0	0	0	0	0	0	0	0	0	0	0	0	0	0	0	0	0	0	0	0	0	0	0	0	0	0	0	0	0	0	0	0	0	0	0.0168585	0.00200505	0	0.00164258	0.0025518	0	0
Erysipelotrichaceae UCG-003	0	0	0	0	0	0	0.0167099	0.0109555	0.0232636	0.0255008	0.0090599	0.00747532	0	0	0	0	0	0	0	0	0	0	0	0	0.0235543	0.0160355	0.030028	0.0301042	0.0482775	0.0240337	0	0	0	0	0	0	0.00112605	0.000600721	0.00232924	0.000297331	0.00381501	0.00346269	0.00563311	0.00729839	0.00612335	0.00287451	0.017046	0.00148026	0
Mitsuokella	0	0	0	0	0	0	0	0	0	0	0	0	0	0	0	0	0	0	0	0	0	0	0	0	0	0	0	0	0	0	0	0	0	0	0	0	0	0	0	0	0	0	0.00730672	0.000320808	0.000338306	0.00521518	0.00051036	0.00304276	0.0860721
Sellimonas	0	0.000218089	0.000976431	0.000314634	0.000298793	0.000168015	0	0	0	0	0	0	0.0105276	0.00694468	0.0137223	0.01408	0.0110068	0.00357569	0.000211416	0.000403951	0.000733727	0.000345614	0	0	0.000301978	0.000555076	0.000789344	0.00104207	0.00109919	0.00109365	0.00250206	0.0011837	0.00598119	0.00397785	0.00269613	0.00239425	0	0	0	0	0	0	0	0	0	0	0	0	0.00696222
Ruminococcaceae NK4A214 group	0.00116305	0.000654267	0.00144781	0.00396438	0.00271902	0.0032483	0.00386077	0.0040049	0.0030795	0.00293977	0.00465833	0.00712392	0	0	0	0	0	0	0	0.00077118	0	0.00172807	0	0	0.00697569	0.00579746	0.00503207	0.0108066	0.00786787	0.00432127	0.00181656	0.000735812	0.000865699	0	0.000721501	0.00152016	0.00182983	0.00184221	0.00285414	0.00234149	0.00419652	0.00114015	0.0103682	0.00942375	0.0213471	0.036999	0.0129972	0.0442845	0.00150166
uncultured bacterium	0	0	0	0	0	0	0.0138143	0.000926753	0.00448536	0.0045122	0.00557532	0.0115324	0	0	0	0	0	0	0.0148696	0.00264405	0.00143251	0.00597912	0.0170888	0.000281205	0.00154009	0.0014802	0.000427561	0.00123504	0.000260334	0.000400117	0	0	0.00019675	0	0	0	0.00119642	0.000760913	0.00167312	0.00297331	0.00275529	0.00114015	0.00122459	0.000320808	0.000575121	0.000533837	0.000442312	0.000123355	0
Butyricicoccus	0.0144736	0.00429947	0.00885522	0.00449926	0.00681248	0.0054605	0	0.00509714	0.00421757	0.0036918	0.000990353	0.0011181	0.00142432	0.00268393	0.000366627	0.00158797	0.00391654	0.00774732	0.00243129	0.00113841	0.000209636	0.000380176	0.00361285	0.00140602	0.00389552	0.00391637	0.00263115	0.0023929	0.00254549	0.00400117	0.00287908	0.00179154	0.00169205	0.00830668	0.00413914	0.00228024	0.00552467	0.00420505	0.00501936	0.00654129	0.0077572	0.00418057	0.0020818	0.00128323	0.00311242	0.000205322	0.000544384	0.000287829	0.0021501
Ruminiclostridium 9	0.000129228	0.000623111	0.00037037	0.00173048	0.00125493	0.0011201	0.00171925	0.00119154	0.00194142	0.00167498	0.00179731	0.00258761	0.00393238	0.00348911	0.0050804	0.00804573	0.00486191	0.00433717	0.00274841	0.00481069	0.00552042	0.00660123	0.00198707	0.00365566	0.00558659	0.00499568	0.00835389	0.00582787	0.00532238	0.00373443	0.00126817	0	0.00397434	0	0.000759474	0.00129214	0.00193539	0.00112135	0.0015747	0.00193265	0.00161078	0	0.00130623	0.00236596	0.00186069	0.00147832	0.0018373	0.00127467	0.00331047
[Ruminococcus] gauvreauii group	0	0	0	0	0	0	0.0215359	0.0158872	0.00950628	0.00799891	0.0108572	0.0134492	0	0	0	0	0	0	0	0	0	0	0	0	0	0	0	0	0	0	0	0	0	0	0	0	0.0307903	0.0224269	0.0142051	0.0201814	0.0241194	0.0231409	0.00534738	0.00328829	0.00189452	0.00119087	0.000986697	0	0
Odoribacter	0	9.34667e-05	0	0.000314634	0.000328672	0.000728067	0.00428304	0.00158872	0.00251046	0.004102	0.00282434	0.00287512	0.00300347	0.000771631	0.00178076	0.00292893	0.00195827	0.00168852	0.00218464	0.00506775	0.000908424	0.00487316	0.00173417	0.0030581	0.00157029	0.00209695	0.00618319	0.00505596	0.0021116	0.00373443	0.00281053	0.00159959	0.00346279	0	0.00106326	0.00209022	0.00274474	0.000800961	0.00249327	0.00293615	0.00411174	0.000548963	0.00371459	0.00713799	0.00490544	0.00923949	0.00428703	0.0193257	0.00153578
Oscillibacter	0.000193842	0.0005608	0.00013468	0.000849511	0.00128481	0.0011201	0	0.000661967	0.000669456	0.000376017	0.000256758	0.000479187	0.00374659	0.00140906	0.00471377	0.00546969	0.00297117	0.00208582	0.00197322	0.00583893	0.00457706	0.00518421	0.00270964	0.00323386	0.00392571	0.00240533	0.0024667	0.0015824	0.00182234	0.00210728	0.00157664	0.0031352	0.00688624	0.000350987	0.00182274	0.00760081	0.000914913	0.000720865	0.00121383	0	0	0	0.00326557	0.00453142	0.00358605	0.00065703	0.00258583	0.0011102	0.00559708
Ruminococcaceae UCG-013	0	0	0	0	0	0	0.00401158	0.0060239	0.00388285	0.00235865	0.00407145	0.00712392	0.000216745	0.00701178	0.000602315	0.000105865	0.00121548	0.00185406	0.00458069	0.000844626	0.0078963	0.00117509	0.000722569	0.00130057	0.00489204	0.00551992	0.00884723	0.00339637	0.00430997	0.00269412	0.00459282	0.00108772	0.0019675	0.000506981	0.00413914	0.00535857	0.00337814	0.00268322	0.00334624	0.00445997	0.00360307	0.0031671	0.000693934	0.00124313	0.000845766	0.000533837	0.000544384	0	0
Paraprevotella	0.00271379	0.000342711	0.00124579	0.00434194	0.00472093	0.00389236	0	0	0	0	0	0	0	0	0	0	0	0	0	0	0	0	0	0	0.000905934	0.00277538	0.00115113	0.00436125	0.000867779	0.00149377	0	0	0	0	0	0	0.0108734	0.004165	0.0154189	0.00605813	0.00627358	0.00840336	0.00310229	0.00216546	0.00226665	0.00036958	0.000646456	0.000164474	0
Erysipelatoclostridium	0.000516913	0.000124622	0.00013468	0.000629267	0.000298793	0.0010361	0.000211136	0.00115844	0.000635983	0.0014357	0.000733595	0.000447241	0.00538766	0.00342201	0.00413764	0.00254076	0.00317375	0.00420474	0.00098661	0.00264405	0.00471682	0.00532246	0.00205932	0.00210904	0.000120791	0.000185025	0.000131557	0.000192976	0.000549594	0.00109365	0.000856869	0.000447885	0.0021249	0.00027299	0.00060758	0.000532056	0	0	0	0	0	0	0.000693934	0.000120303	0.000236815	0.000205322	0.00129291	0.000164474	0.00102386
Parasutterella	0	0	0	0	0	0	0.00141763	0.000430278	0.00200837	0.00280304	0.00179731	0.00319458	0.0121687	0.0106351	0.0118106	0.0159856	0.0256263	0.0118527	0	0	0	0	0	0	0	0	0	0	0	0	0.000377022	0.000319918	0.000354149	0	0.000265816	0.000912097	0	0	0	0	0	0	0.000122459	0.000160404	0.000236815	0.000164258	0	8.22368e-05	0.00105798
Ruminococcaceae UCG-014	0	0	0	0	0	0	0.107619	0.00413729	0.0244351	0.00813564	0.0409713	0.0854551	0	0	0	0	0	0	0	0	0	0	0	0	0	0	0	0	0	0	0	0	0	0	0	0	0	0	0	0	0	0.000464507	0	0	0	0	0	0	0
[Eubacterium] ventriosum group	0.00248764	0.00769542	0.00828283	0.00198219	0.000746982	0.00361233	0.000361947	0.00340913	0.00672803	0.0016408	0.00168727	0.000447241	0	0	0	0	0	0	0	0	0	0	0	0	0.00359354	0.00379302	0.00697254	0.00501737	0.00483064	0.00538825	0	0	0	0	0	0	0.00218172	0.00196235	0.00285414	0.00104066	0.00110212	0.00388497	0.00102049	0.00136344	0.00216516	0.000164258	0.00017012	0.000328947	0
Butyricimonas	0	0	0	0	0	0	0.00386077	0.00182041	0.00394979	0.00362344	0.00436489	0.0041849	0.00523285	0.000738082	0.00403289	0.00398758	0.00327504	0.000794597	0	0	0	0	0	0	0.00422769	0.00410139	0.00440717	0.00420687	0.00167771	0.00277415	0	0	0	0	0	0	0.000703779	0.000881057	0.000984187	0.00159816	0.00122928	0.000295596	0.0070618	0.0122709	0.0091681	0.0112927	0.00731516	0.0159128	0.00197945
Ambiguous_taxa	0	0	0	0	0	0	0.0105568	0.000430278	0.00224268	0.00157243	0.00293438	0.0115644	0	0	0	0	0	0	0	0.000403951	6.98788e-05	0.00141702	7.22569e-05	0.000105452	0.000875736	0.00104848	0.000263115	0.000424547	0.000462816	0.00160047	0	0	0	0	0	0	0.000105567	0.000160192	9.84187e-05	0.000260165	0.000169556	0	0	0	0.000169153	0.000164258	0	0	0.000307157
Intestinibacter	0	0.000529645	0.0399663	0.00242268	0.000358551	0.00184817	0	0	0	0	0	0	0.00538766	0.0121783	0.00151888	0.00631661	0.00243095	0.00341014	0	0.000146891	0	0	0	0	0.000936132	0.000770939	0.00167736	0.00127364	0.00182234	0.00458801	0.00253633	0.00284727	0.00389564	0	0.00524037	0.00148216	0	0	0	0	0	0	0.00155115	0	0.00162387	0	0.000714504	0	0
Negativibacillus	0	9.34667e-05	0.00013468	0.000251707	0.000119517	0.00011201	0.00253363	0.000628868	0.00127197	0.00201682	0.0028977	0.00316264	0	0	0	0	0	0	0.000422833	0.00168925	0.00129276	0.00608281	0.000216771	0	0.0013891	0.000832614	0.00315738	0.00142802	0.00271904	0.00277415	0.000205648	0.000319918	0.00279385	0	0.000151895	0.00159617	0.000563023	0.000320384	0.000820156	0.000408831	0.000127167	0	0.0020818	0.00794001	0.00723976	0.00607753	0.0096288	0.00953947	0.000614314
[Eubacterium] ruminantium group	0	0	0	0	0	0	0.00190022	0.0192963	0.00779916	0.0053326	0.00557532	0.0120116	0	0	0	0	0	0	0	0	0	0	0	0	0.000301978	0.00188109	0.00187469	0.000385951	0.00115704	0.0038678	0	0	0	0	0	0	0	0	0	0	0	0	0.0266552	0.0111882	0.00683379	0.0122783	0.00843796	0.00855263	0
metagenome	0.00755985	0.0244883	0.0016835	0.00654438	0.0112346	0.0184817	0	0	0	0	0	0	0	0	0	0	0	0	0	0	0	0	0	0	0	0	0	0	0	0	0	0	0	0	0	0	0.0212893	0.0161794	0.0213569	0.0133427	0.0160231	0.00751657	0	0	0	0	0	0	0.0125934
Coprococcus 3	0.00620295	0.013428	0.0123232	0.0110751	0.00741006	0.00599255	0	0.00417039	0.00569038	0.00543515	0.00275098	0.00162924	0	0	0	0	0	0	0	0	0	0	0	0	0.0106598	0.00659924	0.00809077	0.00482439	0.00509097	0.00405452	0.0110022	0.00323117	0.00908984	0.00904766	0.00922761	0.0047505	0.00309663	0.00260312	0.005249	0.00178399	0.00368785	0.00510958	0.00355131	0.00493243	0.00615718	0.00459921	0.00469531	0.00259046	0
Veillonella	0.00116305	0.000155778	0	0.00836925	0	0.000420039	0	0	0	0	0	0	0.00644043	0.0100983	0.00665165	0.00702237	0.0236005	0.00638988	0	0	0	0	0	0	0	0	0	0	0	0	0.00154236	0	0	0.000233991	0.000341763	0	0	0	0	0	0	0.000295596	0	0	0	0	0	0	0
Ruminococcaceae UCG-004	0	0	0	0	0	0	0.00464499	0.00142323	0.0023431	0.00235865	0.00161391	0.00329042	0.000928908	0	0.00125701	0.00250547	0.000945371	0.000960138	0.000951374	0.00198303	0.00199154	0.00314509	0.000505799	0.000984217	0.00187226	0.00157271	0.00249959	0.00219992	0.00335541	0.00258743	0.000582671	0.00070382	0.0022823	0	0.00178476	0.00178619	0.00151313	0.000720865	0.00180434	0.00211849	0.00267051	0.00101347	0.00257164	0.00433091	0.00456714	0.00361367	0.00506958	0.00431743	0.000716699
Family XIII AD3011 group	0	0	0.00013468	0.000251707	0.000268914	0.000168015	0.00262412	0.00099295	0.00127197	0.000752034	0.00128379	0.00178897	0.000959871	0	0.000392814	0.000599901	0.000405159	0	0.000105708	0.00190959	0.00202648	0.00207368	0.000180642	0.000246054	0.00150989	0.00218947	0.00374938	0.00274025	0.00474386	0.00448131	0.000445572	0	0.000708299	0	0.000189869	0.00102611	0.00154831	0.00120144	0.0005249	0.000668996	0.00173795	0.000506735	0.00326557	0.00409031	0.00321391	0.00418857	0.00639652	0.00341283	0.00156991
Bilophila	6.46141e-05	0	0	0	0	0	0.000693732	0.000926753	0.000903766	0.00119642	0.00124711	0.000447241	0.00195071	0.00154326	0.00479233	0.00479921	0.00540212	0.00211892	0.00200846	0.00220337	0.00118794	0.00380176	0.00238448	0.00207389	0	0.000462563	0.000361783	0.000192976	0.000665298	0.000720211	0.00202221	0.00115171	0.00326604	0.000155994	0.000987317	0.00250827	0.000316701	0.000680817	0.00180434	0.00130083	0.00211945	0.000380052	0.00142869	0.00136344	0.000744274	0.00131406	0.000884625	0.000575658	0.00163817
Flavonifractor	0	0.000467333	0.00023569	0.000818047	0.000149396	0.00086808	0.00027146	0.00019859	0.000267782	0.0002051	0.000146719	0.000159729	0.0053567	0.00248264	0.00222595	0.00201143	0.00205956	0.00188717	0.00179704	0.00378245	0.00527585	0.00601369	0.00148127	0.00154663	0	0.00012335	0.000296004	0.000231571	0.000202482	0	0.000822594	0.00102374	0.00444654	0.000467982	0.000911369	0.00144415	0	0	0	0	0	0	0.000285738	0.000320808	0.000101492	0.000328515	0.000204144	0	0.00488038
Eggerthella	0.000452299	0.000342711	0.000808081	0.000660731	0.00149396	0.0010921	0.00141763	9.9295e-05	0	0.0002051	0.000183399	0.000702808	0.00405623	0.00328782	0.00356151	0.00674007	0.00334256	0.00271487	0.00292459	0.00359884	0.00618427	0.00946983	0.00476896	0.00558895	0.00147969	0.00135685	0.0030916	0.00146662	0.00280582	0.00434794	0.00188511	0.000639836	0.00480069	0.00308088	0.00117719	0.00148216	0	0	0	0	0	0	0	0	0	0	0	0	0.000341285
Lachnospiraceae ND3007 group	0.00277841	0.0019628	0.00323232	0.00198219	0.00107565	0.00196018	0.00235266	0.00609009	0.0049205	0.00557189	0.00359462	0.00431269	0.00154818	0.00546851	0.00196407	0.0015174	0.000945371	0.00642299	0.000916138	0.000403951	0.000838545	0.000380176	0.000433542	0.000210904	0.0014193	0.00348464	0.000756455	0.000540332	0.000404964	0.000800235	0.00215931	0.000863779	0.0002361	0.00113096	0.0021645	0.00117812	0.00281512	0.00232279	0.00265731	0.00327065	0.00462041	0.00477176	0.00106131	0.000601516	0.000236815	0.000615966	0.000272192	0	0
Klebsiella	0	0	0	0	0	0	0	0	0	0	0	0	0	0	0	0	0	0	0	0	0	0	0	0	0	0	0	0	0	0	0	0	0	0	0	0	0.0019002	0	6.56125e-05	0	0	0	0	0.0132734	0	0	0	0	0.00126276
Marvinbryantia	0.000452299	0.000778889	0.00107744	0.00103829	0.000926258	0.00098009	0.00292574	0.00244928	0.00281172	0.0028714	0.00293438	0.00485576	0	0	0	0.00158797	0.00168816	0.00148987	0	0	0	0	0	0	0.00199305	0.00141853	0.00249959	0.00185257	0.002343	0.00205394	0	0	0	0	0	0	0.00228728	0.000560673	0.00111541	0.00170966	0.000635836	0.00118238	0.00379623	0.00445122	0.00361988	0.00361367	0.00330033	0.00452303	0.00133101
Lachnospiraceae UCG-004	0.00242303	0.00545222	0.00538721	0.00327219	0.00352576	0.00162415	0	0.00238308	0.00358159	0.00276885	0.00146719	0.000223621	0.000836017	0.00429429	0.000785628	0.000141153	0.00334256	0.00698583	0.00912615	0.000844626	0.00171203	0.00131333	0.00726182	0.00281205	0.00169108	0.000616751	0.000361783	0.000115785	0.000260334	0.000133372	0.00198794	6.39836e-05	0	0	0.00201261	0.000874093	0.00133718	0.00104125	0.000984187	0.00200699	0.00161078	0.00101347	0.000204098	0	0.000473629	0	0	0	0
Ruminococcaceae UCG-003	0	0	0	0	0	0	0.00138746	0.00297885	0.00599163	0.00523005	0.0054286	0.00309874	0.00105276	0.000738082	0.00107369	0	0.000337633	0.00185406	0	0	0	0	0	0	0.00446927	0.00218947	0.00249959	0.0015824	0.00112811	0.00144042	0	0	0	0	0	0	0.0019002	0.00196235	0.00295256	0.00271315	0.00152601	0.00101347	0.00453098	0.00613546	0.00446564	0.00854139	0.00714504	0.0035773	0
Ruminiclostridium 6	0	0.000654267	0.00232323	0	0	0	0	0.00883726	0.00485356	0.00129897	0.00190735	0	0	0	0	0	0	0	0	0.0419008	0.00573006	0.00072579	0	0	0	0	0	0	0	0	0	0	0	0	0	0	0.000316701	0.00120144	0	0	0.000339112	0.000464507	0	0	0	0	0	0	0
Clostridium sensu stricto 1	0.00348916	0.0184129	0.00481481	0.000755121	0.0225887	0.022094	0.000241298	0	0	0	0.000586876	0.0011181	0.00157914	0.00275103	0	0.00307008	0.000540212	0.00115879	0	0	0	0	0	0	0	0	0	0	0	0	0	0	0.000472199	0	0.00129111	0	0	0	0.000131225	0	0	0.000253368	0	0.000240606	0.00050746	0	0.000102072	0.000123355	0
Ruminococcaceae UCG-010	0	0	0	0	0	0	0.0307655	0.00440208	0.00866946	0.00714432	0.0119576	0.0319458	0	0	0	0	0	0	0	0	0	0.000552983	0	0	0.000785143	0.00175774	0.00348627	0.00142802	0.000636372	0.00229401	0	0	0	0	0	0	0.00175945	0.0020825	0.0020996	0.00245298	0.00169556	0.000506735	0.000285738	0.000160404	0.000135323	0.000246386	0.000374264	0.000370066	0
Romboutsia	0.00662294	0	0	0	0.000806741	0.000644059	0	0	0	0	0	0.000159729	0.00442779	0.00503237	0.00961085	0.00437575	0.0026673	0.0134419	0.0012685	0	0	0	0	0.000281205	0.00202325	0	0	0.00165959	0.000347112	0.000560164	0.000479846	0	0	0.00561579	0.00060758	0.00148216	0.000316701	0.00124149	0	0.000408831	0	0	0.00318393	0.00176445	0.000676613	0.000533837	0.00479739	0.000863487	0.00102386
Alloprevotella	0	0	0	0	0	0	0.0282319	0.013471	0.0327699	0.0207151	0.034699	0.00313069	0	0	0	0	0	0	0	0	0	0	0	0	0	0	0	0	0	0	0	0	0	0	0	0	0	0	0	0	0	0	0	0	0	0	0	0	0
Fusobacterium	0.000258456	0.000249244	0	0.000157317	0	0	0	0	0	0	0	0	0	0	0	0	0	0	0.000105708	0	0	0	0	0	0	0	0	0	0	0	0	0	0	0	0	0	0	0	0	0	0	0	0	0	0	0.00036958	0	0	0
Tyzzerella 4	0	0	0	0	0	0	0	0	0	0	0	0	0.00863884	0.00838729	0.00227832	0.0023996	0.00435546	0.00662164	0	0	0	0	0	0	0	0	0	0	0	0	0	0	0	0	0	0	0	0	0	0	0	0	0	0	0	0	0	0	0.0306474
Coprococcus 1	0	0	0	0	0	0	0.00250347	0.00152252	0.00200837	0.00116223	0.00220078	0.00242788	0	0	0	0	0	0	0	0	0	0	0	0	0.00881776	0.00542741	0.00697254	0.00883829	0.00792572	0.00858919	0	0	0	0	0	0	0.00453938	0.00360433	0.00387114	0.0047573	0.00491713	0.0025759	0.00151033	0.00236596	0.00162387	0.00238173	0.00173523	0.00575658	0
Lachnospiraceae FCS020 group	0.00213227	0.00121507	0.00154882	0.00116414	0.00122505	0.00162415	0.00440369	0.00460067	0.00341423	0.00300814	0.00165059	0.0034182	0.000495417	0.00104002	0.00290682	0.000670478	0.000709028	0.00132433	0.00239605	0.000881348	0.00199154	0.000864035	0.000794826	0.000527259	0.00027178	0.000370051	0.000296004	0.000154381	0.000318186	0.000160047	0.000342747	0.000191951	0.000393499	0.000662975	0.000569606	0.000418044	0.00253361	0.00156187	0.00154189	0.00271315	0.00228901	0.00185803	0.00232672	0.00220556	0.00182685	0.00156045	0.00112279	0.000822368	0
Tyzzerella	0	0	0	0	0.000388431	0.000252023	0.000512759	0.00135703	0.00291213	0.00222192	0.000733595	0.000415296	0.000402527	0.000100647	0.000602315	0	0.000236343	0.000165541	0.00081043	0.00253388	0.00527585	0.00407825	0.000505799	0.00147633	0.00208365	0.00218947	0.00562407	0.00362794	0.00176448	0.00208061	0.00126817	0.00035191	0.000708299	0	0.00121516	0.00300232	0.000950102	0.000440529	0.0015747	0.00185832	0.00330635	0.00101347	0.000244918	0.00176445	0.000744274	0.000287451	0.000952673	0	0.000170643
Adlercreutzia	0	0	0	0	0	0	0.00398142	0.0020521	0.00137238	0.00112805	0.00132047	0.0041849	0	0	0	0	0	0	0.000775194	0.000734457	0.000419273	0.00072579	0.000614184	0.000140602	0.000785143	0.000801776	0.000361783	0.000733308	0.000665298	0.000346768	0	0	0	0	0	0	0	0	0	0	0	0	0	0	0	0	0	0	0.00443671
Rikenellaceae RC9 gut group	0	0	0	0	0	0	0	0	0	0	0	0	0	0	0	0	0	0	0	0	0	0	0	0	0	0	0	0	0	0	0	0	0	0	0	0	0.024386	0.00704846	0.0132865	0.0344904	0.0272985	0.00844559	0	0	0	0	0	0	0
Coprobacter	0	0	0	0	0	0	0.000150811	0	0.000368201	0.000239284	0.000623556	0.000127783	0	0	0	0	0	0	0.00155039	0.00216665	0.00143251	0.00217737	0.00346833	0.00246054	0	0	0	0	0	0	0.000616945	0.00243138	0.00240035	0.000155994	0.0015949	0.00254627	0.00270955	0	0.000131225	0.000222999	0	8.44559e-05	0	0.000280707	0.00115024	0.00147832	0.000408288	0.00135691	0.000716699
Escherichia-Shigella	0	0	0	0	0	0	9.04868e-05	0	0	0	0	0	0	0.000738082	0.000130938	0	0	0	0	0.00102824	0.00171203	0	0	0.00158178	0	0.000185025	0.000592008	0	0.000115704	0.000133372	0.000891143	0.00595048	0.00114115	0.00237891	0.00030379	0.00125413	0	0	0	0	0	0	0	0	0.00196218	0.000287451	0.00112279	0.000123355	0.00259377
Coprococcus 2	0	0	0	0	0	0	0	0	0	0	0	0	0	0	0	0	0	0	0	0	0	0	0	0	0.00996527	0.00450228	0.00447295	0.00374373	0.00251656	0.0105898	0	0	0	0	0	0	0.0161165	0.000280336	0.0116462	0.00758195	0.00610402	0.0192982	0	0	0	0	0	0	0
Slackia	0.00801215	0.000872356	0.00888889	0.00264292	0.00905342	0.00574053	0	0	0	0	0	0	0	0	0	0	0	0	0	0	0	0	0	0	0	0	0	0	0	0	0	0	0	0	0	0	0.00316701	0.00136163	0.00410078	0.00256448	0.00330635	0.00194249	0.00122459	0.00264667	0.00223282	0.000903417	0.00149706	0.00148026	0
UBA1819	0	9.34667e-05	0	0	0	8.40077e-05	0	0	0	0	0	0	0.00154818	0.000234844	0.00102132	0.00169384	0.000168816	0.000165541	0.000493305	0.00117513	0.00234094	0.00352526	0	0.000667862	0.000422769	0.0002467	0.000789344	0.000810498	0.000983483	0.000693537	0.000274198	0.000159959	0.00354149	0	0.000683527	0.000874093	0	0	0	0	0	0	0	0.000240606	0.000879597	0.000246386	0.000442312	0.000370066	0.000443671
gut metagenome	0	0	0	0	0	0	6.03245e-05	0	0	0	0.000110039	0.000159729	0	0	0	0	0	0	0	0	0	0	0	0	0.000603956	0.000647589	0.00105246	0.000656117	0.000896705	0.000560164	0	0	0	0	0	0	0	0	0	0	0	0	0	0	0.00189452	0.0244333	0.00578408	0.0236431	0
Eubacterium	0	0	0	0	0	0	0	0	0	0	0	0	0.0030654	0.000838729	0.00314251	0.00236432	0.00205956	0.000860813	0	0	0	0	0	0	0	0	0.000263115	0.000270166	0.000260334	0.000346768	0	0	0	0	0	0	0.00035189	0	0	0	8.47781e-05	0	8.16393e-05	0.000401011	0	0	6.8048e-05	0.000452303	0.00211597
Senegalimassilia	0	0	0	0	0	0	0	0	0	0	0	0	0	0	0	0	0	0	0	0	0	0	0	0	0	0	0	0	0	0	0	0	0	0	0	0	0.00306144	0.00144173	0.00275572	0.00226715	0.00296723	0.00295596	0.00306147	0.00713799	0.00466863	0.00110874	0.00656664	0.00324836	0
[Eubacterium] xylanophilum group	0	0	0	0	0	0	0	0.00469996	0.000769874	0.00010255	0.00165059	0.00115005	0	0	0	0	0	0	0	0	0	0	0	0	0	0	0	0	0	0	0	0	0	0	0	0	0.00235766	0.000160192	0.00127944	0.00174682	0.00144123	0.00358938	0	0	0	0	0	0	0
Holdemania	0	0.000529645	0.00016835	0.000534877	0.000298793	0.000364033	0.000180974	0	0.000133891	0.0002051	0.000330118	0.000191675	0.000650235	0.000536787	0.000576127	0.000635189	0.000236343	0.000430407	0.000493305	0.000330506	0.001153	0.000414737	0.000505799	0.000210904	0.000150989	0.0002467	0.000197336	0.000115785	0	0.000133372	0	0	0	0	0	0	0	0.000280336	0.000229644	0.000297331	8.47781e-05	0	0.000163279	0.000561415	0.00050746	0.000451708	0.000204144	0.000740132	0.000102386
CAG-352	0	0	0	0	0	0	0.0292876	0.00112534	0	0.00105968	0.010417	0.0183688	0	0	0	0	0	0	0	0	0	0	0	0	0	0	0	0	0	0	0	0	0	0	0	0	0	0	0	0	0	0	0	0	0	0	0	0	0
Tyzzerella 3	0	0	0	0	0	0	0.000120649	0.00297885	0.00304603	0.00276885	0.000806954	0.000479187	0	0	0	0	0	0	0.00102185	0.000991517	0.000943363	0.000518421	0.00722569	0.000386657	0.00425789	0.00397804	0.0036836	0.000308761	0.000115704	0.000693537	0	0	0	0	0	0	0	0	0	0	0	0	0	0	0	0	0	0	0
Peptoclostridium	0	0	0	0	0	0	0	0	0	0	0	0	0.0265048	0.00499883	0.00735872	0.00610488	0.00415288	0.00599258	0	0	0	0	0	0	0	0	0	0	0	0	0	0	0	0	0	0	0	0	0	0	0	0	0	0	0	0	0	0	0
Lachnospiraceae UCG-003	0	0	0	0	0	0	0	0	0	0	0	0	0	0	0	0	0	0	0	0	0	0	0	0	0	0	0	0	0	0	0	0	0	0	0	0	0	0	0	0	0	0	0	0	0	0	0	0	0
Lactobacillus	0.00171227	0	0	0	0	0.000168015	0	0	0	0	0	0	0.000371563	0	0	0	0	0	0	0	0.000349394	0	0	0	0	0	0	0	0	0	0	0	0.0002361	0	0	0	0	0	0	0	0	0	0	0	0	0	0	0	0
[Clostridium] innocuum group	0	0.000405022	0	0.000597804	0	0	0.000844544	0	0	0	0	0	0.00161011	0.00040259	0.000183313	0.000388171	0.000270106	0	0.000422833	0.000440674	0.000384333	0	0	0	0	0	0.000197336	0	0	0	0	0	0	0	0	0	0	0	0	0	0	0	0	0	0	0	0.000204144	0	0.000784956
Faecalicoccus	0	0	0	0	0	0	0	0	0	0	0	0	0	0	0	0	0	0	0	0	0	0	0	0	0	0	0	0	0	0	0	0	0	0	0	0	0	0	0	0	0	0	0.000979672	0.00160404	0.00223282	0.000615966	0.00180327	0.000904605	0.00781543
Eisenbergiella	0	0	0	0	0	0	0.00180974	0	0	0	0	0	0.000340599	0	0.000340439	0.000670478	0.00020258	0	0	0.000587566	0.000593969	0.000345614	0	0.000281205	0	0.000215863	0	0.000270166	0	0.000320094	0	0	0.000747649	0	0	0.000228024	0	0	0	0	0	0	0	0	0	0	0	0	0
Desulfovibrio	0	0	0	0	0	0	0.0100742	0.00324364	0.00572385	0.00485404	0.00495177	0.00737948	0	0	0	0	0	0	0	0	0	0	0	0	0	9.25126e-05	0.000624897	0.000270166	8.67779e-05	8.00235e-05	0	0	0	0	0	0	0	0	9.84187e-05	0.000111499	0.000127167	0	0.000734754	0.00116293	0.000913427	0.000862352	0.000714504	0.00115132	0
Enterorhabdus	0	0	0	0	0	0	0	0	0	0	0	0	0	0	0	0	0	0	0	0	0	0	0	0	0	0	0	0	0	0	0	0	0	0	0	0	0.00362446	0.00116139	0.00295256	0.00178399	0.00152601	0.00130907	0.00126541	0.00140354	0.00290944	0.000821288	0.0015651	0.00164474	0
Lachnospiraceae UCG-001	0	0	0	0	0	0	0.000723895	0.00572601	0.00120502	0.00030765	0.000990353	0.000287512	0	0	0	0	0	0	0	0	0	0	0	0	0.00211385	0.00555076	0.00098668	0.000810498	0.00248763	0.00330764	0	0	0	0	0	0	0	0	0	0	0	0	0.00416361	0.00830092	0.000304476	0	0.000748528	0.000370066	0
Gordonibacter	0	0.000186933	0	0	0	0.00011201	0	0	0	0	0	0	0	0	0	0	0	0	0.000493305	0.000477397	0.000943363	0.00114053	0.000541927	0.000527259	0.000664352	0.000709264	0.000789344	0.000849093	0.00115704	0.000960282	0.000205648	0	0.000550899	0	0.000189869	0.000494052	0	0	0	0	0	0	0	0	0	0	0	0	0.000409542
Coprobacillus	0	0	0	0	0	0	0	0	0	0	0	0	0.000959871	0	0.000419002	0.00148211	0.000472686	0.000132433	0	0	0	0	0	0.000210904	0	0	0.00101957	0	0.00028926	0.000346768	0	0	0.00011805	0	0	0	0	0	0	0	0.000211945	0	0	0	0.00050746	0	0	0	0
Pyramidobacter	0	0	0	0	0	0	0	0	0	0	0	0	0	0	0	0	0	0	0	0	0	0	0	0	0	0	0	0	0	0	0	0	0	0	0	0	0	0	0.000196837	0	0.000127167	0	0.000489836	0.0037294	0.000304476	0.0158098	0.000986697	0.0141859	0
Merdibacter	0.000226149	0	6.73401e-05	0.000409024	0.000149396	0.00011201	0.000180974	0	0.000133891	0.000170917	0	0.000255567	0.00043349	0.000670983	0.00136176	0.0015174	0.0010129	0.000463515	0	0.000146891	0	0.000276491	7.22569e-05	0	0	0	0	0	0	0	0.00065122	0.000511869	0.000668949	0.000155994	0.000645553	0.000684073	0	0	0	0	0	0	0	0	0	0	0	0	0.000204771
Prevotella 7	0	0	0	0	0	0	0	0	0	0	0	0	0	0	0	0	0	0	0	0	0	0	0	0	0	0	0	0	0	0	0	0	0	0	0	0	0	0	0	0	0	0	0	0	0	0	0	0	0.00655268
Turicibacter	0.000581527	0.000249244	0	0	0	0	0	9.9295e-05	0	0	0	0	0.00334407	0	0.000497565	0.000917496	0.00195827	0.00288041	0	0	0	0	0	0	0	0	0	0	0	0	0	0	0.0001574	0	0.000645553	0	0	0	0	0	0	0	0.000938852	0	0	0.000574901	0.00034024	0.000616776	0
Victivallis	0	0	0	0	0	0	0.00093503	0.000364082	0.000368201	0.000341834	0.000990353	0.00140562	0	0	0	0	0	0	0	0.000477397	0	0.00024193	0	0	0	0	0	0	0	0	0	0	0	0	0	0	0	8.00961e-05	0	0	0	0	0.0043677	0.00260657	0.00368754	0.00431176	0.000918649	0.00320724	0
Faecalitalea	0.000775369	0.000405022	0.00037037	0.00330365	0.000298793	0.000308028	0	0	0	0	0	0	0	0	0	0	0	0	0	0	0	0	0	0	0	0	0	0	0	0	0.000616945	0.000191951	0.000393499	0.0026909	0.000987317	0.000494052	0	0	0	0	0	0	0	0	0	0	0.000272192	0	0
Allisonella	3.2307e-05	0.000903511	0.000606061	0.00056634	0.00137445	0.000728067	0	0.000165492	0.000167364	0	0.000513516	0	0.000990835	0.00114067	0.000288064	0.000529325	0.00384901	0.000960138	0	0	0	0	0	0	0	0	0	0	0	0	0.00154236	0.00111971	0.000354149	0.00382185	0.000721501	0.000342036	0.000246323	0.000360433	0.000688931	0.000743329	0.00131406	0.000295596	0	0	0	0	0	0	0.00163817
Intestinimonas	0	0	0	0	0	0	0.000995355	6.61967e-05	0	0	0.000293438	0.00038335	0.000123854	0	0.000314251	0.000388171	0	0	0	0.000293783	0.000524091	0	0.000180642	0.000316356	0.000996527	0.000370051	0.00124979	0.00119645	0.000694223	0.00205394	0	0	0	0	0	0	0.000105567	0	0.000229644	0	0	0	0.00106131	0.000320808	0.000338306	0.00123193	0.000102072	0.00571546	0
Bacillus	0.00054922	0	0	0.00135292	0.000358551	0	0	0	0	0	0	0	0	0	0	0	0	0	0	0	0	0	0	0	0.000120791	0	0	0	0.000318186	0	0	0	0	0	0	0	0	0.000360433	0	0.000817661	0	0	0.000285738	0	0	0.00574901	0.00112279	0.00773026	0
Elusimicrobium	0	0	0	0	0	0	0.0029559	0.000330983	0.000702929	0.0172626	0.00645564	0.00178897	0	0	0	0	0	0	0	0	0	0	0	0	0	0	0	0	0	0	0	0	0	0	0	0	0	0	0	0	0	0	0	0	0	0	0	0	0
DTU089	0	0.000186933	0	0	0	0	9.04868e-05	0	0	0	0	0.000127783	0	0	0	0	0.00168816	0	0.000422833	0	0.000349394	0.000449298	0.000325156	0.000527259	0	0	0	0	5.7852e-05	0.000160047	0	0.00255934	0.00027545	0	0.000227842	0	0	0	0	0	0	0	0.000326557	0.000882223	0.000439798	0.0011498	0.000442312	0.000699013	3.41285e-05
Shuttleworthia	0	0	0	0	0	0	0	0	0	0	0	0	0.00167203	0.0019794	0.00269732	0.00324652	0.0016544	0.00205271	0	0.000330506	0	0.000276491	0	0	0.000573758	0.000462563	0.000756455	0.000617522	0.000665298	0.00120035	0.000548396	0	0.0003148	0	0.000265816	0.000228024	0	0	0	0	0	0	0	0	0	0	0	0	0
Moryella	0	9.34667e-05	0	0	2.98793e-05	0	0	0	0	0	0	0	0	0	0	0	0	0	0.00317125	0.00308472	0.00384333	0.00459667	0.00187868	0.00231994	0.000664352	3.08375e-05	0.00101957	0.000192976	0.000809927	0.000506815	0	0	0	0	0	0	0	0.000680817	0.00154189	0	0	0	0	0	0	0.000205322	0	0	0
Cloacibacillus	0	0	0	0	0	0	0	0	0	0	0	0	0	0	0	0	0	0	0	0.0012853	0.000104818	0.00601369	0	7.03012e-05	0	0	0	0	0	0	0	0	0	0	0	0	0.000175945	0	0.00026245	0.000222999	0.000678225	0.000126684	0	0	0	0	0	0	0
[Eubacterium] brachy group	0	0	0	0	0	0	0	0	0	0	0	3.19458e-05	0.000743126	0.000201295	0.000235688	0	0.000945371	0.000264866	0	0	0	0	0	0	0	0.000339213	0	0	0.000549594	0.000400117	0.000582671	0.000159959	0.000629599	0	0	0	0	0	0	0	0	0	0	0	0.00054129	0.000780223	0.000918649	0	0.000409542
Anaerotruncus	0	0	0	0	0	0	0.00594197	0	0.000535565	0	0.000586876	0.00146951	0	0	0	0	0	0	0	0	0	0	0	0	0	0	0.000263115	0	0	0	0	0	0	0	0	0	0	0	0	0	0	0	0	0.00116293	0.000270645	0.00110874	0.000238168	0.00135691	0
Peptococcus	0	0	0	0	0	0	0	0	0	0	0	0	0	0	0	0	0	0	0	0	0	0	0	0	0.000120791	0.00012335	0.000460451	0.000308761	0.000231408	0.000106698	0	0	0	0	0	0	0	0	0	0	0	0	0.00330639	0.00489233	0.00453331	0.00180683	0.00683883	0.00226151	0
Olsenella	0	0	0	0	0	0	0	0	0	0	0	0	0	0	0	0	0	0	0	0	0	0	0	0	0.000150989	9.25126e-05	0.000164447	0	0.000202482	0.000186721	0.000993968	0.000735812	0.000865699	0.00183293	0.00060758	0.000874093	0	0	0	0	0	0	0.00134705	0.00128323	0.00199601	0.00110874	0.00224559	0.0020148	0
Brachyspira	0	0	0	0	0	0	0.00524824	0.000463377	0.00672803	0.000854584	0.00209075	0.0007667	0	0	0	0	0	0	0	0	0	0	0	0	0	0	0	0	0	0	0	0	0	0	0	0	0	0	0	0	0	0	0	0	0	0	0	0	0
Ruminiclostridium 1	0	0	0	0	0	0	0.000120649	0	0.000100418	0	0	0.000127783	0	0	0	0	0	0	0	0	0	0.000414737	0	0	0.000694549	0.000740101	0.00190758	0.00119645	0.00216945	0.00178719	0	0	0	0	0	0	0	0	0	0	0	0	0	0	0	0	0	0	0
Oscillospira	0.000452299	0.0008412	0	0.000692194	0.000448189	0.000364033	0	0	0	0	0	0	0	0	0	0	0	0	0.00190275	0.00190959	0.00136264	0.00293772	0.00158965	0.00186298	0.000422769	0	0	0	0	0	0	0	0	0	0.000341763	0	0.000105567	0	0	0	0	0	0	0	0	0	0	0	0
CAG-56	0	0	0	0	0	0	0	0.00129084	0.000937238	0.000376017	0.000403477	0	0	0	0	0	0	0	0	0	0	0	0	0	0.00286879	0.00178858	0.00420983	0.000656117	0	0	0	0	0	0	0	0	0.00119642	0	0.0010498	0.00156099	0	0	0.000653115	0.000360909	0	0	0	0	0
Family XIII UCG-001	0	0.000155778	0	0.000157317	0	0.00011201	0	0.000529573	0.000401674	0	0.000220078	0	0.000216745	0	0.000576127	0.000529325	0.00020258	0.000331082	0	0	0	0	0	0.000140602	0.000211385	0.0002467	0	0.000192976	0	0	0	0	0.00019675	0	0	0	0.000633401	0.000480577	0.000459287	0.000260165	0.00046628	0.000506735	0.000408197	0.000401011	0	0	0	0	0.000273028
UC5-1-2E3	0	0	0	0	0	0	0	0	0	0	0	0	0	0	0	0	0	0	0	0.00051412	0	0.000656667	0	0	0	0	0	0	0	0	0	0	0	0	0	7.60081e-05	0	0	0	0	0	0	0	0	0	0	0	0	0
Actinomyces	0.000193842	0.000186933	0.00016835	0.00103829	0	0	0.00027146	0	0	0	0	0	0.00130047	0.000201295	0.000602315	0	0.00020258	0	0	0	0.000314454	0	0	0	0.000120791	0	0.000197336	0.000231571	0.000347112	0.000293419	0.000239923	0.000127967	0.000354149	0.000194993	0	0	7.03779e-05	0	0	0.000185832	0.000381501	0.000548963	0.000122459	0	0	0	0.000238168	0	0.000341285
Lactonifactor	0	0	0	0	0	0	0	0	0	0	0	0	0	0	0	0	0	0	0	0.000293783	0.000279515	0	0.000144514	0	0.000332176	0	0.00049334	0.000192976	0.000781001	0.000293419	0.000205648	0	0	0	0	0	0	0	0	0	0	0	0	0	0	0	0.000306216	0	0
Defluviitaleaceae UCG-011	0	0	0	0	0	0	0.000150811	0.00019859	0	0.000136733	0.000256758	0.000511133	0	0	0	0	0	0	0	0.000183614	0	0.000103684	0	0	0.000241582	0.00012335	0.000394672	0	0.000347112	0.000666862	0.000171374	0	0	0	0	0.000304032	0	0	0	0.000185832	0	0	0	0	0	0	0.000102072	0.000246711	0
Oxalobacter	0	0	0	0	0	0	0.000361947	0.00019859	0.000200837	0.0002051	0.000293438	0.000287512	0	0	0	0	0	0	0	0	0	0	0	0	0.000452967	0.000462563	0.00101957	0.000463142	0.000376038	0.000506815	0	0	0	0	0	0	0	0	0	7.43329e-05	0	0	0.000612295	0.000641617	0.00162387	0.000533837	0.000374264	0.000863487	0
Enterococcus	0	0	0	0	0	0	0	0	0	0	0	0	0	0.00040259	0.000523752	0	0	0	0	0	0	0	0.000180642	0	0	0	0	0	0	0	0	0	0.000511549	0	0	0	0	0	0	0	0	0	0	0.000160404	0	0	0	0	0.00412955
Lachnospiraceae UCG-008	0	0.000405022	0	9.43901e-05	0	0	0.000422272	0.000860557	0.000267782	0.000170917	0.000440157	0.000255567	0	0	0	0	0	0	0	0.00025706	0	0.000345614	0	0	0	0	0	0	0	0	0	0	0.000472199	0	0	0	0.00112605	0.000600721	0.00147628	0.000631829	0.000254334	0.000929015	0	0.000441112	0	0.000328515	0	0	0
[Eubacterium] fissicatena group	0	0	0	0	0	0	0	0	0	0	0	0	0	0	0	0.000141153	0	0	0	0.000146891	0.000244576	0.000518421	0	0	0.00123811	0	0.00207203	0.000231571	0	0	0	0	0	0	0	0	0	0	0	0	0	0	0	0	0	0	0	0	0
CHKCI002	0	0	0	0	0	0	0	0	0	0	0	0	0	0	0	0	0	0	0	0	0	0	0	0	0	0	0	0	0	0	0	0	0	0	0	0	0	0	0	0	0	0	0	0	0	0	0	0	0
Ruminococcaceae UCG-011	0	0	0	0	0	0	0	0	0	0	0	0	0	0	0	0	0	0	0	0	0	0	0	0	0	0	0	0	0	0	0	0	0	0	0	0	0.000563023	0.000160192	0.000492094	0.000891994	0.00105973	0.000253368	0	0	0	0	0	0	0
[Eubacterium] nodatum group	0	0	0	0	0	0	0	0.000330983	0	0	0	0	0	0	0.000419002	0.000988073	0.00020258	0	0	0	0	0	0	0	0.000483165	0.0002467	0.00049334	0.000347356	0.00057852	0.000346768	0	0	0.00027545	0	0	0.000304032	0	0	0	0	0	0	0	0	0.000236815	0	0.000204144	0	0
Butyrivibrio	0	0	0	0	0	0	0	0	0	0	0	0	0	0	0	0	0	0	0	0	0	0	0	0	0	0	0	0	0	0	0	0	0	0	0	0	0	0	0	0	0	0	0	0	0	0	0	0	0
Hungatella	0	0	0	0	0	0	0.00150811	0	0	0	0	0.000351404	0	0	0	0	0	0	0	0	0	0	0	0	0	0	0	0	0	0	0	0	0	0	0	0	0	0	0	0	0	0	0	0	0	0	0	0	0
Terrisporobacter	0	0	0	0.000314634	0.000567706	0	0	0	0	0	0	0	0	0	0	0	0	0	0	0	0	0	0.000289028	0	0	0	0	0	0	0	0	0	0	0	0.000645553	0	0	0	0	0	0	0	0	0	0.000372137	0	0	0	0
GCA-900066225	0	0	0	0	0	0	0	0.000132393	0	0	0	0	6.19272e-05	0	0	7.05766e-05	0.00010129	0	0	0	0	0	0	0	9.05934e-05	0	6.57787e-05	0	0	0	0.000102824	0	0.0001574	0	0	0	0	0	0	0	0	0	0	4.01011e-05	0.000101492	8.21288e-05	0	0	0.0002389
Phocea	0	0	0	0	0	0	0	0.000132393	0	0	0	0	0	0	0	0	0	0	0	0.000146891	0.000174697	0	0	0	0	0	0	0	0	0	0	0	0	0	0	0	0	0	0	0	0	0	0	0	0.000236815	0	0.000272192	0	0
Fournierella	0	0	0	0	0	0	0	0	0	0	0	0	0.000247709	0	0	0	0.000135053	0.000165541	0	0	0	0	0	0	0	0	0	0	0	0	0.000308473	0.000287926	0.00121985	0.000545979	0.000531632	0.000722077	0	0	0	0	0	0	0	0	0	0	0	0	0
Akkermansia	0	0	0	0	0	0	0	0	0	0	0	0	0	0	0	0	0	0	0	0	0.000209636	0.000103684	0	0	0.000181187	6.16751e-05	0.000460451	0.000231571	0.000173556	0.000106698	0	0	0	0	0	0	0	0	0	0.000148666	0.000169556	0	0	0	0.000270645	0.000410644	0.00017012	0.00119243	0
Haemophilus	0.00284302	0	0	0	0	0	0	0	0	0	0	0	0.000123854	0	0	0	0	0.000198649	0	0	0	0	0	0	0	0	0	0	0	0	0	0	0	0	0	0	0	0	0	0	0	8.44559e-05	0	0	0	0	0	0	0
Lachnospiraceae UCG-010	0.000129228	0.000124622	0	0.00028317	0	0	0	0.000364082	0	0	0	0	0	0	0	0	0	0	0	0	0	0	0	0	0	0.000185025	0	0	0	0	0	0	0	0	0.000189869	0	0	0.000240288	0	0.000222999	0	0.000295596	0	0	0	0	0	0	0
Ruminiclostridium	0	0	0	0	0	0	0	0	0	0	0	0.000479187	0.000154818	0	0	0.00021173	0.000135053	0	0	0	0.000174697	0.000276491	0.000289028	0.000210904	0	0	0	0	0.000231408	0	0	0	0	0	0	0	0	0	0	0	0	0	0	0	0	0	0	0	0.0002389
Catabacter	0	0	0	0	0	0	0	0	0	0	0	0	0	0	0	0	0	0	0	0	0	0	0	0	9.05934e-05	0.000215863	0.000328893	0	0.000260334	0.000160047	0	0	0	0	0	0	0	0	0	0	0	0	0.000163279	0.000160404	0	0	0	0.000123355	0.000409542
Raoultibacter	0	0	0	0	0	0	0	0	0	0	0	0	0	0	0	0	0	0	0	0	0	0	0	0	0	0	0	0	0	0	0	0	0.00011805	0	0	0	0	0	0	0	0	0	0	0.000120303	6.76613e-05	0	0	0.000164474	0
GCA-900066755	0	0	0	0	0	0	0	0	0	0	0	0	0	0	0	0	0	0	0	0.00025706	0.000139758	0.000345614	0	0	0	0	0	0	0	0	0	0	0	0	0	0	0	0	0	0	0	0	0	0	0	0	0	0.000164474	0
Citrobacter	0	0	0	0	0	0	0	0	0	0	0	0	0	0	0	0	0	0	0	0	0	0	0	0	0	0	0	0	0	0	0	0	0	0	0	0	0	0	0	0	0	0	0	0	0	0	0	0	0
Anaerofilum	0	0	0	0	0	0	0	0	0	0	0	0	0	0	0	0	0	0	0	0	0	0.000518421	0.000180642	0	0.000211385	0	0.000394672	0	0.00028926	0.000346768	0	0	0	0	0	0	0.000105567	0	0	7.43329e-05	0	0	0	0	0.000202984	0	0	0	0.0002389
Acetitomaculum	0	0	0	0	0	0	0	0	0	0	0.000256758	0.000223621	0.000836017	0.00130842	0.00178076	0.000247018	0.00020258	0.000993246	0	0	0	0	0	0	0	0	0	0	0	0	0	0	0	0	0	0	0	0	0	0	0	0	0	0	0	0	0	0	0
Candidatus Soleaferrea	0	0	0	0	0	0	9.04868e-05	0	0	0	0.000110039	0	0.000154818	0	0	0	0	0.000132433	0	0	0	0	0	0	0	0	9.8668e-05	0	0	0	0	0	0	0	0	0	0	0	0	7.43329e-05	0	0	0	0	0	0	0	0	0.000136514
Lachnospiraceae UCG-002	0	0	0	0	0	0	0.000211136	0	0	0	0	0.000159729	0.000495417	0.000134197	0.000183313	0.000388171	0	0.000331082	0	0	0	0	0	0	0	0	0	0	0	0	0	0	0	0	0.000151895	0	0	0	0	0	0	0	0	0	0	0	0	0	0
Anaerofustis	0	0	0	9.43901e-05	0	0	6.03245e-05	0	0	0	0	0.000255567	0	0	0	0	0	0	0	0	0	0.000138246	0	0	0	0.000154188	0	0	0	0	0	0	0	0	0	0	0	0	0	0	0	0	0	0	0	0	0	0	0
Lactococcus	0	0	0	0	0	0	0	0	6.69456e-05	0.00010255	0	6.38916e-05	0	0	0.000261876	0	0	0.000264866	7.04722e-05	0	0	6.91228e-05	0	0.000140602	0.000211385	0	0	0	0.000202482	0.000266745	0.000171374	0	0.00019675	0	0	0	0	0	0	0	0	0	0	0	0	0	0	0	0
Ruminococcaceae UCG-009	0	0	0	0	0	0	0.000180974	0.000297885	0.00023431	0.000170917	0.000146719	0.000511133	0	0	0	0	0	0	0	0	0	0	0	0	0	0	0	0	0	0	0.000274198	0	0.000432849	0	0.000113921	0.00038004	0.000387079	0.000520625	0.000164031	0.000297331	0	0.000253368	0	0	0	0	0	0	0
Lachnospiraceae NK4B4 group	0	0	0	0	0	0	0	0	0	0	0	0	0	0	0	0	0	0	0	0	0	0	0	0	0	0	0	0	0	0	0	0	0	0	0	0	0	0	0	0	0	0	0	0	0	0	0	0	0
GCA-900066575	0	0	0	0	0	0	0.00027146	0	0	0	0	0	0	0	0	0	0	0	0	0	0	0	0	0	0	0	0	0	0	0	0	0	0	0	0	0	0	0.000280336	0	0	0	0.0010557	0	0	0	0	0	0	0
Erysipelotrichaceae UCG-004	0	0	0	0	0	0	0	0	0	0	0	0	0	0	0	0	0	0	0	0	0	0	0	0	0	0	0	0	0	0	0	0	0	0	0	0	0.000387079	0.000440529	0.000590512	0.000483164	0.00101734	0.000380052	0	0	0	0	0	0	0
Anaerovibrio	0	0	0	0	0	0	0	0	0	0	0	0	0	0	0	0	0	0	0	0	0	0	0	0	0	0	0	0	0	0	0	0	0	0	0	0	0	0	0	0	0	0	0	0	0	0	0	0	0.00129688
Weissella	0	0	0	0	0	0	0	0	0	0	0	0	0	0	0	0	0	0	0	0	0	0	0	0	0	0	0	0	0	0	0	0	0	0	0	0	0	0	0	0	0	0	0.000204098	0	0	0	0	0	0
Hafnia-Obesumbacterium	0	0	0	0	0	0	0	0	0	0	0	0	0	0	0	0	0	0	0	0	0	0	0	0	0	0	0	0	0	0	0	0	0	0	0	0	0	0	0	0	0	0	0	0	0	0	0	0	0
Papillibacter	0	0	0	0	0	0	0	0	0	0	0	0	0	0	0	0	0	0	0	0	0.000244576	0	0	0	0	9.25126e-05	0.000164447	0	0	0	0	0	0	0	0	0	0	0	0	0	0	0	0	0	0	0	0	0	0
Granulicatella	0	0	0	0	0	0	0	0	0	0	0	0	0	0	0	0	0	0	0	0	0	0	0	0	0	0	0	0	0.000173556	0	0	0	0	0	0	0	0	0	0	0	0	0	0	0	0	0	0	0	0
Leuconostoc	0	0	0	0	0	0	0	0	0	0	0	0	0	0	0	0	0	0	0	0	0.000174697	0	0	0	0.000150989	0	0	0	0	0	0	0	0	0	0	0	0	0	0	0	0	0	0	0	0	0	0	0	0
Dielma	0	0	0	0	0	0	0	0	0	0	0	0	0.000154818	0	0	0	0	0	0	0	0	0	0	0	0	0	0	0	0	0	0	0	0	0	0	0	0	0	0	0	0	0	0	0	0	0	0	0	0
Trueperella	0	0	0	0	0	0	0	0	6.69456e-05	6.83667e-05	0	0	0	0	0	0	0	0	0	0	0	0	0	0	0	0	0	0	0	0	0	0	0	0	0	0	0	0	0	0	0	0	0	0	0	0	0	0	0
Enorma	0	0	0	0	0	0	0	0	0	0	0	0	0	0	0	0	0	0	0	0	0	0	0	0	0	0	0	0	0	0	0	0	0.00019675	0.000389985	0	0.00019002	0	0	0	0	0	0	0.000163279	0.000160404	0	0	0	0	0
Harryflintia	0	0	0	0	0	0	0.000120649	0	0	0	0	0	0	0	0	0	0	0	0	0	0	0	0	0	0	0	0	0	0	0	0	0	0	0	0	0	0	0	0	0	0	0	0	0	0.000101492	0	0	0	0
Acetanaerobacterium	0	0	0	0	0	0	0	0	0	0	0	0	0	0	0	0	0	0	0	0	0	0	0	0	0	0	0	0	0	0	0	0	0	0	0	0	0	0	0	0	0	0	0	0	0	0	0	0	0
Corynebacterium	0	0	0	0	0	0	0	0	0	0	0	0	0	0	0	0	0	0	0	0	0	0	0	0	0	0	0	0	0	0	0	0	0	0	0	0	0	0	0	0	0	0	0	0	0	0	0	0	0
Rothia	0	0	0	0.000314634	0	0	0	0	0	0	0	0	0.000154818	0	7.85628e-05	0	0	0	0	0	0	0	0	0	0	0	0	0	0	0	0	0	0	0	0	0	0	0	0	0	0	0	0	0	0	0	0	0	0
Cutibacterium	0	0	0	0	0	0	0	0	0.000669456	0	0	0	0	0	0	0	0	0	0	0	0	0	0	0	0	0	0	0	0	0	0	0	0	0	0	0	0	0	0	0	0	0	0	0	0	0	0	0	0
Howardella	0	0	0	0	0	0	0	0	0	0	0	0	0	0	0	0	0	0	0	0	0	0	0	0	0	0	0	0	0	0	0	0	0	0	0	0	0.000387079	0	0.00026245	0	0	0	0	0	0	0	0	0	0
Parvimonas	0	0	0	0	0	0	0	0	0	0	0	0	0	0	0	0	0	0	0	0	0	0	0	0	0	0	0	0	0	0	0	0	0	0	0	0	0	0	0	0	0	0	0	0	0	0.000123193	0	0	0
Angelakisella	0	0	0	0	0	0	0	0	0	0	0	0	0	0	0	0	0	0	0	0	0	0	0	0	9.05934e-05	0	0	0	0	0	0	0	0	0	0	0	0	0	0	0	0	0	0	0	0	0	0	0	0
TM7 phylum sp. oral clone DR034	0	0	0	0	0	0	0	0	0	0	0	0	0	0	0	0	0	0	0	0	0	0	0	0	0	0	0	0	0	0	0	0	0	0	0	0	0	0	0	0	0	0	0	0	0	0	0	0	0.000170643
Caproiciproducens	0	0	0	0	0	0	0	0	0	0	0	0	0	0	0	0	0	0	0	0	0	0	0	0	0	0	0	0	0	0	0	0	0	0	0	0	0	0	0	0	0	0	0	0	0	0	0	0	0
Solobacterium	0	0	0	0	0	0	0	0	0	0	0	0	0	0	0	0	0	0	0	0	0	0	0	0	0	0	0	0	0	0	0	0	0	0	0	0	0	0	0	0	0	0	0	0	0	0	0	0	0
Varibaculum	0	0	0	0	0	0	0	0	0	0	0	0	0	0	0	0	0	0	0	0	0	0	0	0	0	0	0	0	0	0	0	0	0.00011805	0	0	0	0	0	0	0	0	0	0	0	0	0.000287451	0	0	0
Propionibacterium	0	0	0	0	0	0	0	0	0	0	0	0	0	0	0	0	0	0	0	0	0	0	0	0	0	0	0	0	0	0	0	0	0	0	0	0	0	0	0	0	0	0	0	0	0	0.000533837	0	0	0
uncultured rumen bacterium	0	0	0	0	0	0	0	0	0	0	0	0	0	0	0	0	0	0	0	0	0	0	0	0	0	0	0	0	0	0	0	0	0	0	0	0	0	0	6.56125e-05	0	0.000211945	0	0	0	0	0	0	0.000205592	0
Ezakiella	0	0	0	0	0	0	0	0	0	0	0	0	0	0	0	0	0	0	0	0	0	0	0	0	0	0	0	0	0	0	0	0	0	0	0	0	0	0	0	0	0	0	0	0	0	0	0	0	0
Cuneatibacter	0	0	0	0	0	0	0	0	0	0	0	0	0	0	0	0	0	0	0	0	0	0.000172807	0.000108385	0	0	0.00012335	0	0	0	0	0	0	0	0	0	0	0	0	0	0	0	0	0	0	0	0	0	0	0
Christensenella	0	0	0	0	0	0	0	0	0	0	0	0	0	0	0	0	0	0	0	0	0	0	0	0	6.03956e-05	0	6.57787e-05	0	0	0	0	0	0	0	0	0	0	0	0	0	0	0	0.000122459	8.02021e-05	0	0	0	0	0
Candidatus Stoquefichus	0	0	0	0	0	0	0	0	0	0	0	0	0	0	0	0	0	0	0.000105708	0	0.000279515	0	0	0	0	0	0	0	0	0	0	0	0	0	0	0	0	0	0	0	0	0	0	0	0	0	0	0	0
Gemella	0	0	0	0	0	0	0	0	0	0	0	0	0	0	0	0	0	0	0	0	0	6.91228e-05	0	0	0	0	0	0	0	0	0	0	0	0	0	0	0	0	0	0	0	0	0	0	0	0	0	0	0
Anaerovorax	0	0	0	0	0	0	0	0	0	0	0	0.000127783	0	0	0	0	0	0	0	0	0	0	0	0	0	0	0	0	0	0	0	0	0	0	0	0	0	0	0	0	0	0	0	0	0	0	0	0	0
Pseudopropionibacterium	0	0	0	0	0	0	0	0	0	0	0	0	0	0	0	0	0	0	0	0	0	0	0	0	0	0	0	0	0	0	0	0	0	0	0	0	0	0	0	0	0	0	0	0	0	0	0.000102072	0	6.82571e-05
Alloscardovia	0	0	0	0	0	0	0	0	0	0	0	0	0	0	0	0	0	0	0	0	0	0	0	0	0	0	0	0	0	0	0	0	0	0	0	0	0	0	0	0	0	0	0	0	0	0	0	0	0
Sneathia	0	0	0	0	0	0	0	0	0	0	0.000110039	0	0	0	0	0	0	0	0	0	0	0	0	0	0	0	0	0	0	0	0	0	0	0	0	0	0	0	0	0	0	0	0	0	0	0	0	0	0
Parvibacter	0	0.000124622	0	0	0	0	0	0	0	0	0	0	0	0	0	0	0	0	0	0	0	0	0	0	0	0	0	0	0	0	0	0	0	0	0	0	0	0	0	0	0	0	8.16393e-05	0	0	0	0	0	0
Campylobacter	0	0	0	0	0	0	0	0	0	0	0	0	0	0	0	0	0	0	0	0	0	0	0	0	0	0	0	0	0	0	0	0	0	0	0	0	0	0	0	0	0	0	0	0	0	0	0	0	0
Sanguibacteroides	0	0	0	0	0	0	0	0	0	0	0	0	0	0	0	0	0	0	0	0	0	0	0	0	0	0	0	0	0	0	0	0	0	0	0	0	0	0	0	0	0	0	0	0	0	0	0	0	0
Peptoniphilus	0	0	0	0	0	0	0	0	0	0	0	0	0	0	0	0	0	0	0	0	0	0	0	0	0	0	0	0	0	0	0	0	0	0	0	0	0	0	0	0	0	0	0	0	0	0	0	0	0
Mobiluncus	0	0	0	0	0	0	0	0	0	0	0	0	0	0	0	0	0	0	0	0	0	0	0	0	0	0	0	0	0	0	0	0	0	0	0	0	0	0	0	0	0	0	0	0	0	0	0	0	0
S5-A14a	0	0	0	0	0	0	0	0	0	0	0	0	0	0	0	0	0	0	0	0	0	0	0	0	0	0	0	0	0	0	0	0	0	0	0	0	0	0	0	0	0	0	0	0	0	0	0	0	0
Proteus	0	0	0	0	0	0	0	0	0	0	0	0	0	0	0	0	0	0	0	0	0	0	0	0	0	0	0	0	0	0	0	0	0	0	0	0	0	0	0	0	0	0	0	0	0	0	0	0	0
Kocuria	0	0	0	0	0	0	0	0	0	0	0	0	0	0	0	0	0	0	0	0	0	0	0	0	0	0	0	0	0	0	0	0	0	0	0	7.60081e-05	0	0	0	0	0	0	0	0	0	0	0	0	0
Candidatus Saccharibacteria oral taxon TM7x	0	0	0	0	0	0	0	0	0	0	0	0	0	0	0	0	0	0	7.04722e-05	0	0	0	0	0	0	0	0	0	0	0	0	0	0	0	0	0	0	0	0	0	0	0	0	0	0	0	0	0	0
Staphylococcus	0	0	0	0	0	0	0	0	0	0	0	0	0	0	0	0	0	0	0	0	0	0	0	0	0	0	0	0	0	0	0	0	0	0	0	0	7.03779e-05	0	0	0	0	0	0	0	0	0	0	0	0
Lawsonella	0	0	0	0	0	0	0	0	0	0	0	0	0	0	0	0	0	0	0	0	0	0	0	0	0	0	0	0	0	0	0	0	0	0	0	0	0	0	0	0	0	0	0	0	0	0	0	0	0
Pseudomonas	0	0	0	0	0	0	0	0	0	0	0	0	0	0	0	0	0	0	0	0	0	0	0	0	0	0	0	0	0	0	0	0	0	0	0	0	0	0	0	0	0	0	0	0	0	0	0	0	0
Prevotella	0	0	0	0	0	0	0	0	0	0	0	0	0	0	0	0	0	0	0	0	0	0	0	0	0	0	0	0	0	0	0	0	0	0	0	0	0	0	0	0	0	0	0	0	0	0	0	0	0
[truncated: 71 more columns]

## Sheet: S5
	sample size	Female ratio	Stool frequency			Age
			Mean	S. D.	p-value	Mean	S. D.	p-value
A	8	1	0.544643	0.120358	0.607877	45.25	7.95972	0.822386
B	12	1	0.517857	0.0969144		46	5.75247

## Sheet: S6
	2 weeks		4 weeks
	p-value	q-value	p-value	q-value
Bacteroides	0.545876	0.934153	0.869488	0.935525
Blautia	0.840822	0.952932	0.898317	0.954462
Faecalibacterium	0.903908	0.985028	0.809204	0.894925
Bifidobacterium	0.756166	0.934153	0.621513	0.800434
Fusicatenibacter	0.647655	0.934153	0.956329	0.986567
Anaerostipes	0.784126	0.942224	0.674223	0.818699
Agathobacter	0.111928	0.934153	0.527727	0.760284
Alistipes	0.621513	0.934153	0.261099	0.673033
Parabacteroides	0.498009	0.934153	0.216167	0.673033
Prevotella 9	0.48384	0.934153	0.441268	0.758169
Collinsella	0.499656	0.934153	0.214537	0.673033
Subdoligranulum	0.463107	0.934153	0.355959	0.687647
[Eubacterium] coprostanoligenes group	0.679073	0.934153	0.58618	0.797113
Unclassified	0.142906	0.934153	0.0973072	0.673033
Ruminococcaceae UCG-002	0.407434	0.934153	0.162572	0.673033
Ruminococcus 2	0.33288	0.934153	0.33288	0.682861
Roseburia	0.840534	0.952932	0.9679	0.986567
Christensenellaceae R-7 group	0.717381	0.934153	0.83131	0.905915
[Ruminococcus] torques group	0.756166	0.934153	0.0266418	0.414927
Dorea	0.0266418	0.754852	0.230513	0.673033
[Eubacterium] hallii group	0.679073	0.934153	0.527727	0.760284
Lachnoclostridium	0.498009	0.934153	0.189348	0.673033
uncultured	0.728506	0.934153	0.545876	0.773324
Lachnospiraceae NK4A136 group	0.468845	0.934153	0.468845	0.760284
Ruminococcaceae UCG-005	0.156955	0.934153	0.170114	0.673033
Barnesiella	0.795987	0.942224	0.501447	0.760284
Ruminococcus 1	0.972125	0.994325	0.753152	0.876958
[Ruminococcus] gnavus group	0.0199709	0.754852	0.0228948	0.414927
Catenibacterium	0.138011	0.934153	0.500184	0.760284
Sutterella	0.231059	0.934153	0.0312493	0.414927
[Eubacterium] eligens group	0.00963298	0.754852	0.0341705	0.414927
Prevotella 2	0.465209	0.934153	1	1
Lachnospira	0.355959	0.934153	0.619154	0.800434
Holdemanella	0.600179	0.934153	0.600179	0.797113
Megasphaera	0.959354	0.994325	0.656642	0.808907
Ruminiclostridium 5	0.869488	0.959824	0.701181	0.839443
Prevotellaceae NK3B31 group	0.465209	0.934153	0.465209	0.760284
Dialister	0.575403	0.934153	0.0284169	0.414927
Acidaminococcus	0.858863	0.959824	0.328065	0.682861
Phascolarctobacterium	0.806766	0.942224	0.593618	0.797113
Streptococcus	0.388376	0.934153	0.329983	0.682861
Catenisphaera	0.317311	0.934153	0.317311	0.682861
Megamonas	0.715001	0.934153	0.273322	0.673033
Erysipelotrichaceae UCG-003	0.61209	0.934153	0.398025	0.719832
Mitsuokella	1	1	0.144127	0.673033
Sellimonas	0.758312	0.934153	0.943392	0.986567
Ruminococcaceae NK4A214 group	0.981117	0.994325	0.722563	0.853025
uncultured bacterium	0.330536	0.934153	0.255989	0.673033
Butyricicoccus	0.474905	0.934153	0.105398	0.673033
Ruminiclostridium 9	0.34881	0.934153	0.521673	0.760284
[Ruminococcus] gauvreauii group	0.224916	0.934153	0.115851	0.673033
Odoribacter	0.266769	0.934153	0.778177	0.893852
Oscillibacter	0.756166	0.934153	0.277355	0.673033
Ruminococcaceae UCG-013	0.71125	0.934153	0.170114	0.673033
Paraprevotella	0.959354	0.994325	0.328065	0.682861
Erysipelatoclostridium	0.687374	0.934153	0.42091	0.745361
Parasutterella	0.924978	0.994325	0.97496	0.986567
Ruminococcaceae UCG-014	0.465209	0.934153	0.500184	0.760284
[Eubacterium] ventriosum group	0.162673	0.934153	0.13373	0.673033
Butyricimonas	0.64166	0.934153	0.214602	0.673033
Ambiguous_taxa	0.570061	0.934153	0.139756	0.673033
Intestinibacter	0.172848	0.934153	0.27753	0.673033
Negativibacillus	0.647471	0.934153	0.58618	0.797113
[Eubacterium] ruminantium group	0.500184	0.934153	0.138011	0.673033
metagenome	0.59298	0.934153	0.285049	0.673033
Coprococcus 3	0.735317	0.934153	0.176296	0.673033
Veillonella	0.678402	0.934153	0.0926007	0.673033
Ruminococcaceae UCG-004	0.809204	0.942224	0.277241	0.673033
Family XIII AD3011 group	0.674223	0.934153	0.647655	0.808907
Bilophila	0.230513	0.934153	0.243201	0.673033
Flavonifractor	0.398063	0.934153	0.809204	0.894925
Eggerthella	0.246137	0.934153	0.184084	0.673033
Lachnospiraceae ND3007 group	0.982627	0.994325	0.810697	0.894925
Klebsiella	0.115851	0.934153	0.0431144	0.458091
Marvinbryantia	0.649563	0.934153	0.394246	0.719832
Lachnospiraceae UCG-004	0.371974	0.934153	0.0156471	0.414927
Ruminococcaceae UCG-003	0.310897	0.934153	0.345448	0.682861
Ruminiclostridium 6	0.400814	0.934153	0.262618	0.673033
Clostridium sensu stricto 1	0.30029	0.934153	0.0159064	0.414927
Ruminococcaceae UCG-010	0.0926007	0.934153	0.0926007	0.673033
Romboutsia	0.652918	0.934153	0.445982	0.758169
Alloprevotella	0.179712	0.934153	0.654721	0.808907
Fusobacterium	0.123485	0.934153	0.48384	0.760284
Tyzzerella 4	0.345448	0.934153	0.345448	0.682861
Coprococcus 1	0.310494	0.934153	0.398025	0.719832

## Sheet: S7
	2 weeks		4 weeks
	p-value	q-value	p-value	q-value
Deoxycholic acid	0.812355	0.942164	0.498009	0.823911
Butyric acid	0.545876	0.883955	0.784126	0.953667
Glu	0.498009	0.861938	0.368277	0.773504
Propionic acid	0.812355	0.942164	0.474905	0.821951
Glycerol	0.621513	0.902197	0.869488	0.988292
Cholic acid	0.545876	0.883955	0.245487	0.772144
Asp	0.245487	0.841194	0.0637226	0.682463
Cadaverine	0.176853	0.841194	0.0582581	0.682463
5-Aminovaleric acid	0.153646	0.841194	0.545876	0.835524
Ala	0.368277	0.841194	1	1
Lys	0.985435	0.989835	0.388376	0.773504
Glutaric acid	0.329983	0.841194	0.869488	0.988292
Quinic acid	0.840822	0.950678	0.430433	0.781028
Pro	1	1	0.368277	0.773504
gamma-Butyrobetaine	0.216167	0.841194	0.0637226	0.682463
3-(4-Hydroxyphenyl)propionic acid	0.493901	0.861938	0.7475	0.953667
Val	0.409098	0.841194	1	1
Pipecolic acid	0.294252	0.841194	0.230513	0.772144
N-Acetylaspartic acid	0.927279	0.97952	0.164957	0.759187
3-Phenylpropionic acid	0.498009	0.861938	0.368277	0.773504
Succinic acid	0.452375	0.841194	0.0637226	0.682463
Leu	0.595819	0.901828	0.927279	1
Hexanoic acid	0.430433	0.841194	0.164957	0.759187
Citrulline	0.089695	0.841194	0.0362339	0.679386
Isoglutamic acid	0.311794	0.841194	0.812355	0.967089
Cyclohexanecarboxylic acid	0.647471	0.907888	0.285979	0.772144
Lauric acid	0.728506	0.920864	0.570597	0.839113
N-Acetylglutamic acid	0.728506	0.920864	0.756166	0.953667
Nicotinic acid	0.294252	0.841194	0.0531693	0.682463
Adipic acid	0.956329	0.98253	1	1
Gly	0.474905	0.861723	0.34881	0.773504
Ile	0.545876	0.883955	0.927279	1
beta-Ala	0.123093	0.841194	0.176853	0.759187
Homovanillic acid	0.381163	0.841194	0.331832	0.772144
Tyr	0.409098	0.841194	0.230513	0.772144
Phe	0.840822	0.950678	0.570597	0.839113
Dodecanedioic acid	0.113987	0.841194	0.600871	0.855671
5-Oxoproline	0.784126	0.942164	0.498009	0.823911
N-Methylproline	0.985435	0.989835	0.294252	0.772144
Putrescine	0.34881	0.841194	0.329983	0.772144
N-Acetylputrescine	0.144582	0.841194	0.132971	0.759187
p-Hydroxyphenylacetic acid	0.430433	0.841194	0.812355	0.967089
2-(Creatinine-3-yl)propionic acid	0.784126	0.942164	0.368277	0.773504
Tyrosine methyl ester	0.189348	0.841194	0.498009	0.823911
Arg	0.245487	0.841194	0.0484409	0.682463
Creatine	0.311794	0.841194	0.474905	0.821951
Histamine	0.0239506	0.700507	0.388376	0.773504
Ser	0.728506	0.920864	0.784126	0.953667
His	0.898317	0.967088	1	1
1H-Imidazole-4-propionic acid	0.142906	0.841194	0.0973072	0.690854
Lactic acid	0.261099	0.841194	0.784126	0.953667
Hypoxanthine	0.277355	0.841194	0.216167	0.772027
Glycocholic acid	0.0327682	0.819206	0.295424	0.772144
Pantothenic acid	0.329983	0.841194	0.409098	0.773504
GABA	0.230513	0.841194	0.840822	0.980233
Heptanoic acid	0.243201	0.841194	0.0909951	0.682463
4-Pyridoxic acid	0.498009	0.861938	0.784126	0.953667
6-Hydroxyhexanoic acid	0.420426	0.841194	0.74395	0.953667
Choline	0.927279	0.97952	0.329983	0.772144
2-Hydroxyglutaric acid	0.409098	0.841194	0.216167	0.772027
Taurine	0.437967	0.841194	0.172955	0.759187
Thr	0.869488	0.952556	0.701181	0.944705
Ornithine	0.430433	0.841194	0.0295753	0.620332
Xanthine	0.20245	0.841194	0.089695	0.682463
Octopine	0.575062	0.901828	0.307821	0.772144
Ethyl glucuronide	0.840822	0.950678	0.189348	0.759187
Isobutylamine	0.216167	0.841194	0.474905	0.821951
Piperidine	0.452375	0.841194	0.368277	0.773504
Thiamine	0.621513	0.902197	0.409098	0.773504
Creatinine	0.368277	0.841194	0.956329	1
Met	0.329983	0.841194	0.368277	0.773504
Pimelic acid	0.0442084	0.841194	0.0195933	0.551061
Dyphylline	0.409098	0.841194	0.0695801	0.682463
Taurocholic acid	0.470338	0.860374	0.868406	0.988292
Diphenylcarbazide	0.674223	0.919897	0.430433	0.781028
Octanoic acid	0.34881	0.841194	0.398063	0.773504
Inosine	0.728506	0.920864	0.123093	0.748536
Gln	0.189348	0.841194	0.294252	0.772144
Malic acid	0.452375	0.841194	0.212211	0.772027
Thymine	0.230513	0.841194	0.0120792	0.548316
Trimethylamine	0.381163	0.841194	0.381163	0.773504
Decanoic acid	0.898317	0.967088	0.647655	0.896636
Saccharopine	0.956329	0.98253	0.00485992	0.546741
N8-Acetylspermidine	0.230513	0.841194	0.20245	0.759187
N-Acetylmuramic acid	0.08255	0.841194	0.08255	0.682463
4-(beta-Acetylaminoethyl)imidazole	0.872118	0.952556	0.872118	0.988292
Trp	0.409098	0.841194	0.329983	0.772144
N6,N6,N6-Trimethyllysine	0.621513	0.902197	0.230513	0.772144
Isethionic acid	0.798859	0.942164	0.878482	0.988292
Guanine	0.216167	0.841194	0.898317	1
Stachydrine	0.409098	0.841194	0.105398	0.690854
Biotin	0.0582581	0.841194	0.311794	0.772144
3-Aminobutyric acid	0.0936034	0.841194	0.295424	0.772144
Carnitine	0.132727	0.841194	0.329983	0.772144
Suberic acid	0.956329	0.98253	0.913301	1
Spermidine	0.452375	0.841194	0.498009	0.823911
Glyceric acid	0.230513	0.841194	0.105398	0.690854
Methionine sulfoxide	0.430433	0.841194	0.784126	0.953667
Sinapic acid	0.954708	0.98253	0.506746	0.824371
N1,N8-Diacetylspermidine	0.132727	0.841194	0.245487	0.772144
Diethanolamine	0.34881	0.841194	0.430433	0.781028
Sarcosine	0.812355	0.942164	0.784126	0.953667
3-Hydroxybutyric acid	0.58618	0.901828	0.444509	0.793766
7-Methylguanine	0.546088	0.883955	0.248466	0.772144
Indole-3-acetic acid	0.647655	0.907888	0.756166	0.953667
Urocanic acid	0.430433	0.841194	0.329983	0.772144
Uridine	0.869488	0.952556	0.430433	0.781028
Terephthalic acid	0.869488	0.952556	0.132727	0.759187
5-Aminoindole	0.985435	0.989835	0.840822	0.980233
NAD+	0.674223	0.919897	0.388376	0.773504
4-Hydroxyphenylacetaldehyde	0.34881	0.841194	0.728506	0.953667
Sebacic acid	0.527727	0.883955	0.122095	0.748536
2,5-Dihydroxybenzoic acid	0.463107	0.85409	0.519657	0.824371
Citric acid	0.0879356	0.841194	0.0170587	0.548316
Carboxymethyllysine	0.409098	0.841194	0.00271225	0.546741
2-Hydroxyvaleric acid	0.0994809	0.841194	0.875329	0.988292
p-Hydroxymandelic acid	0.64166	0.907888	0.586174	0.850898
Uric acid	0.498009	0.861938	0.985435	1
Tyramine	0.595819	0.901828	0.812355	0.967089
Anserine_divalent	0.294252	0.841194	0.0136166	0.548316
Adenine	0.0192337	0.700507	0.0758514	0.682463
4-Acetamidobutanoic acid	0.351979	0.841194	0.534925	0.824371
Pyridoxamine	0.674223	0.919897	0.756166	0.953667
Thymidine	0.570597	0.901828	0.498009	0.823911
2-Hydroxy-4-methylvaleric acid	0.0392433	0.841194	0.27753	0.772144
Homocitrulline	0.927279	0.97952	0.956329	1
N-Acetylglutamine	0.388376	0.841194	1	1
Methoxamine	0.58618	0.901828	0.0707093	0.682463
N6-Acetyllysine	0.869488	0.952556	0.927279	1
N-Acetylneuraminic acid	0.388376	0.841194	0.329983	0.772144
Trigonelline	0.214537	0.841194	0.0552134	0.682463
Pyridoxine	0.329983	0.841194	0.20245	0.759187
Uracil	0.142906	0.841194	0.153646	0.759187
Homoserine	0.430433	0.841194	0.153646	0.759187
6-Aminohexanoic acid	0.0214844	0.700507	0.189348	0.759187
Imidazole-4-acetic acid	0.812355	0.942164	0.20245	0.759187
Hydroxyproline	0.34881	0.841194	0.20245	0.759187
Hydroxyindole	0.972125	0.989835	0.330536	0.772144
Picolinic acid	0.858863	0.952556	0.909561	1
Paraxanthine	0.0936034	0.841194	0.107466	0.690854
Adenosine	0.595819	0.901828	0.621513	0.874003
Undecanoic acid	0.609235	0.901828	0.958761	1
Pyridoxal	0.452375	0.841194	0.756166	0.953667
Asn	0.985435	0.989835	0.34881	0.773504
Ethanolamine	0.409098	0.841194	0.176853	0.759187
Alloisoleucine	0.354669	0.841194	0.398063	0.773504
N2-Phenylacetylglutamine	0.753152	0.934821	0.97496	1
N-Methylalanine	0.331832	0.841194	0.170114	0.759187
N-Acetylhistidine	0.277355	0.841194	0.277355	0.772144
Citramalic acid	0.753684	0.934821	0.280531	0.772144
4-Guanidinobutyric acid	0.728506	0.920864	0.570597	0.839113
Shikimic acid	0.690945	0.919897	0.533695	0.824371
2'-Deoxyuridine	0.840534	0.950678	0.570597	0.839113
N-Acetylalanine	0.916512	0.97952	0.593618	0.855671
N-Methylserotonin	0.126214	0.841194	0.621513	0.874003
5-Oxohexanoic acid	0.148792	0.841194	0.408044	0.773504
Cyclohexylamine	0.216167	0.841194	0.674223	0.913856
Isopropanolamine	0.294252	0.841194	0.498009	0.823911
2-Hydroxyisobutyric acid	0.687409	0.919897	0.82028	0.971384
5-Hydroxylysine	0.935852	0.981076	0.259835	0.772144
3-Hydroxypropionic acid	0.0868601	0.841194	0.0280561	0.620332
S-Methylcysteine	0.728506	0.920864	0.674223	0.913856
p-Aminobenzoic acid	0.521673	0.88253	0.259835	0.772144
Mevalolactone	0.722108	0.920864	1	1
allo-Threonine	0.545876	0.883955	0.521673	0.824371
3-Amino-2-piperidone	0.085389	0.841194	0.162673	0.759187
N-Methylglutamic acid	0.600871	0.901828	0.089695	0.682463
N-Ethylmaleimide_+H2O	0.609235	0.901828	0.777565	0.953667
2-Methylserine	0.701181	0.920864	0.985435	1
2,6-Diaminopimelic acid	0.756166	0.934821	0.42091	0.781028
AMP	0.58292	0.901828	0.196051	0.759187
Tetrahydrouridine	0.123093	0.841194	0.388376	0.773504
Nicotinamide	0.368277	0.841194	0.277355	0.772144
threo-beta-Methylaspartic acid	0.498009	0.861938	0.956329	1
Normetanephrine	0.0214844	0.700507	0.519657	0.824371
Caffeine	0.408044	0.841194	0.522781	0.824371
Imidazolelactic acid	0.810697	0.942164	0.14766	0.759187
SDMA	0.351979	0.841194	0.396726	0.773504
N-Nitrosodiethanolamine	0.306103	0.841194	0.388376	0.773504
N-Methylnorsalsolinol	0.089695	0.841194	0.985435	1
3-Aminopropane-1,2-diol	0.0249069	0.700507	0.184181	0.759187
5'-Deoxy-5'-methylthioadenosine	0.521673	0.88253	0.311794	0.772144
Lipoamide	0.170114	0.841194	0.836139	0.980233
N,N-Dimethylglycine	0.0195933	0.700507	0.189348	0.759187
Castanospermine	0.381163	0.841194	1	1
FAD_divalent	0.806766	0.942164	0.140146	0.759187
S-Adenosylmethionine	0.354669	0.841194	0.0707093	0.682463
N6-Methyllysine	0.164957	0.841194	0.00890339	0.548316
Theobromine	0.937473	0.981076	0.272095	0.772144
Guanosine	0.556579	0.894503	0.266769	0.772144
N-Acetylornithine	0.0228948	0.700507	0.947915	1
Ser-Glu	0.809204	0.942164	0.570597	0.839113
Mannosamine	0.308788	0.841194	0.434756	0.782561
Timolol	0.116544	0.841194	0.527727	0.824371
3-Guanidinopropionic acid	0.295424	0.841194	0.812355	0.967089
N-Acetylglucosylamine	0.687374	0.919897	0.903908	1
Glycerophosphocholine	0.637767	0.907888	0.729891	0.953667
Guanidinosuccinic acid	0.00764908	0.700507	0.0843794	0.682463
Diethylaminomalonic acid	0.778177	0.942164	0.722563	0.953667
Serotonin	0.687374	0.919897	0.409098	0.773504
Carnosine	0.355959	0.841194	0.271948	0.772144
N5-Ethylglutamine	0.151956	0.841194	0.861304	0.988292
Homocarnosine	0.214537	0.841194	0.0840168	0.682463
Cytosine	0.230513	0.841194	0.474905	0.821951
N2-Succinylornithine	0.151956	0.841194	0.0150858	0.548316
Argininosuccinic acid	0.157811	0.841194	0.162673	0.759187
Guanidoacetic acid	0.789675	0.942164	0.58292	0.850898
Cytidine	0.683239	0.919897	0.527727	0.824371
Tryptamine	0.878482	0.954871	0.656642	0.900881
Ethylacetimidate	0.605095	0.901828	0.0995397	0.690854
Gly-Gly	0.192985	0.841194	0.554034	0.839113
2-Amino-2-(hydroxymethyl)-1,3-propanediol	0.868406	0.952556	0.722563	0.953667
1-Methylhistamine	0.213223	0.841194	0.271948	0.772144
Agmatine	0.649563	0.907888	0.649563	0.896636
cis-4-Hydroxyproline	0.17881	0.841194	0.32587	0.772144
Thiamine phosphate	0.307821	0.841194	0.646462	0.896636
beta-Tyr	0.115851	0.841194	0.0303273	0.620332
Morpholine	0.049422	0.841194	0.0437329	0.682463
Hordenine	0.139756	0.841194	0.958761	1
4-Methyl-5-thiazoleethanol	0.717381	0.920864	0.954708	1
Glu-Glu	0.836139	0.950678	0.600871	0.855671
Ectoine	0.753684	0.934821	0.386271	0.773504
N,N-Dimethylhistidine	0.313938	0.841194	0.33288	0.772144
2'-Deoxyguanosine	0.507624	0.871874	0.722108	0.953667
o-Aminophenol	0.649644	0.907888	0.509797	0.824371

## Sheet: S8
	Response score								Baseline
	2 weeks				4 weeks				2 weeks				4 weeks
	Pearson R	Pearson P	Spearman R	Spearman P	Pearson R	Pearson P	Spearman R	Spearman P	Pearson R	Pearson P	Spearman R	Spearman P	Pearson R	Pearson P	Spearman R	Spearman P
Bacteroides	-0.0764686	0.748644	-0.123679	0.603416	-0.0662154	0.781503	-0.147901	0.533757	0.143164	0.547082	0.0145055	0.951601	0.196406	0.406581	0.101635	0.669843
Blautia	-0.0481928	0.840101	0.167195	0.481086	0.194923	0.410203	0.282908	0.226808	0.185434	0.433795	-0.0534413	0.822938	0.282817	0.226964	0.185824	0.432811
Faecalibacterium	-0.0402972	0.86605	-0.0748179	0.753908	-0.145564	0.540312	-0.190375	0.421422	0.454124	0.0442853	0.397756	0.0824265	0.494174	0.0267782	0.571125	0.00853203
Bifidobacterium	0.454187	0.0442519	0.454251	0.0442181	0.378465	0.0998797	0.245743	0.29632	-0.118838	0.61777	-0.272551	0.245001	0.0781329	0.743348	-0.0348895	0.8839
Fusicatenibacter	-0.12451	0.600963	-0.0786351	0.741752	-0.198598	0.401258	-0.29201	0.211567	0.508409	0.0220826	0.361874	0.116921	0.507315	0.0224184	0.471766	0.0357266
Anaerostipes	0.260998	0.266367	0.467993	0.0374384	0.355668	0.123803	0.579468	0.00741352	0.14871	0.531495	0.225217	0.339734	0.102961	0.665772	0.0743297	0.755466
Agathobacter	0.0124737	0.958374	-0.135945	0.567674	-0.0900053	0.705902	-0.10319	0.665069	-0.053646	0.822271	0.0685869	0.773869	0.00822199	0.972556	0.146557	0.537523
Alistipes	-0.244537	0.298772	-0.198496	0.401503	-0.478696	0.0327417	-0.476317	0.0337435	-0.377565	0.100754	-0.233615	0.321543	-0.530271	0.0161674	-0.490728	0.0280253
Parabacteroides	-0.304882	0.191191	0.169485	0.47501	-0.13737	0.563581	-0.000758466	0.997468	0.141433	0.551988	-0.17712	0.455041	0.240055	0.307994	0.171413	0.469926
Prevotella 9	-0.083822	0.725329	0.155536	0.512599	-0.00190024	0.993656	0.0273977	0.908716	0.207461	0.380128	-0.103835	0.663096	0.211012	0.371842	0.0577851	0.808792
Collinsella	0.10969	0.64526	0.255851	0.276252	0.327289	0.158958	0.448802	0.0471543	-0.00233399	0.992208	0.0175659	0.941405	-0.140234	0.555399	-0.166546	0.482814
Subdoligranulum	-0.305614	0.190074	-0.198796	0.400779	-0.363754	0.114892	-0.196739	0.405769	-0.157485	0.507266	-0.018392	0.938654	-0.107971	0.650479	-0.001142	0.996187
[Eubacterium] coprostanoligenes group	-0.034028	0.886748	-0.129835	0.585361	0.253206	0.28142	0.246594	0.294597	-0.181332	0.444211	0.0528771	0.82478	-0.247062	0.293652	-0.33689	0.146372
Unclassified	-0.156226	0.510708	-0.264153	0.26042	-0.0421618	0.859909	-0.0166863	0.944335	-0.163549	0.490836	-0.300035	0.198703	-0.192085	0.417185	-0.245743	0.29632
Ruminococcaceae UCG-002	-0.00408051	0.986378	-0.0137628	0.954077	0.127748	0.591456	0.139009	0.558893	-0.271299	0.247262	-0.117249	0.622511	-0.336043	0.147453	-0.236014	0.316456
Ruminococcus 2	0.259953	0.268357	0.197813	0.40316	0.0491594	0.836935	0.122776	0.606083	-0.0530062	0.824358	0.11624	0.625528	-0.335173	0.14857	-0.318892	0.170563
Roseburia	0.098436	0.679695	0.0893234	0.708036	-0.144074	0.54451	-0.248019	0.291727	0.137763	0.562456	0.453488	0.0446207	0.0712001	0.76548	0.172172	0.467933
Christensenellaceae R-7 group	-0.262125	0.264233	0.0743344	0.755451	-0.572855	0.00828948	-0.0865955	0.716594	-0.256308	0.275366	-0.17005	0.473518	-0.449717	0.0466509	-0.413052	0.0702802
[Ruminococcus] torques group	0.158843	0.503564	0.343551	0.138059	0.298639	0.200902	0.207061	0.381068	0.113924	0.632478	0.0366455	0.878097	0.363129	0.115564	0.327658	0.158462
Dorea	0.330071	0.155237	0.526016	0.0172056	0.423538	0.062764	0.521066	0.0184796	-0.430068	0.0584005	-0.569532	0.00876051	-0.0785088	0.742153	-0.0629527	0.792037
[Eubacterium] hallii group	0.266527	0.256001	0.200862	0.395799	0.261398	0.26561	0.251147	0.285484	-0.134783	0.571018	0.135945	0.567674	-0.191571	0.418457	-0.122159	0.607907
Lachnoclostridium	-0.405702	0.0759374	-0.293927	0.208444	0.251797	0.284198	0.288976	0.21657	-0.1435	0.546132	-0.139711	0.556889	-0.138396	0.560644	-0.079639	0.738565
uncultured	-0.0200249	0.933219	0.0488607	0.837913	-0.45088	0.0460175	-0.0432326	0.856386	-0.101305	0.670856	0.0641296	0.788233	-0.210624	0.372742	-0.147901	0.533757
Lachnospiraceae NK4A136 group	0.076458	0.748678	-0.0900868	0.705647	-0.0355801	0.881617	-0.109219	0.646688	0.173132	0.465417	0.381486	0.096983	0.152358	0.521359	0.271254	0.247344
Ruminococcaceae UCG-005	-0.119728	0.615121	-0.0240577	0.919808	-0.218778	0.354082	-0.0599414	0.80179	-0.110796	0.641911	-0.0321131	0.893085	-0.314007	0.177575	-0.202056	0.392938
Barnesiella	-0.1407	0.554073	-0.188901	0.425093	-0.461761	0.0404054	-0.275603	0.239546	-0.323069	0.164721	-0.346	0.13509	-0.240322	0.307441	-0.267228	0.254704
Ruminococcus 1	0.132024	0.578996	0.110767	0.642001	0.272493	0.245106	0.215438	0.361659	-0.0190763	0.936376	-0.0544246	0.819731	-0.226102	0.33779	-0.327551	0.158605
[Ruminococcus] gnavus group	0.24175	0.304488	0.33872	0.144055	0.00334583	0.98883	0.101638	0.669832	-0.0200755	0.933051	-0.322939	0.1649	0.0812172	0.733563	-0.00232487	0.992239
Catenibacterium	0.17128	0.470276	0.0060202	0.979904	-0.0333132	0.889113	-0.0917075	0.700584	-0.166408	0.483182	0.019064	0.936417	-0.0946163	0.691527	-0.00797456	0.973382
Sutterella	-0.0197293	0.934203	0.134417	0.572073	-0.0561944	0.813966	-0.21497	0.36273	-0.161293	0.496918	-0.0925164	0.698061	-0.236844	0.314705	-0.303844	0.192784
[Eubacterium] eligens group	-0.189108	0.424577	-0.197979	0.402756	-0.476311	0.033746	-0.320891	0.16775	-0.0457952	0.847965	0.119103	0.61698	-0.155892	0.511624	-0.240178	0.307739
Prevotella 2	-0.00458036	0.984709	0.116305	0.625335	-0.0259958	0.91337	-0.12748	0.592239	-0.0147395	0.950821	0.167632	0.479924	0.0324371	0.892013	0.132905	0.576444
Lachnospira	0.00953558	0.968173	-0.0252317	0.915907	-0.0481953	0.840093	-0.0881147	0.711824	-0.089625	0.707092	-0.0266925	0.911057	-0.0595698	0.802996	0.0269027	0.910359
Holdemanella	-0.000971816	0.996756	-0.177895	0.453038	0.0192126	0.935922	-0.134654	0.571389	-0.227064	0.335682	-0.327552	0.158604	-0.0505741	0.832305	-0.0691974	0.771907
Megasphaera	0.126925	0.593868	0.121135	0.610942	-0.0172979	0.942297	-0.240942	0.306157	-0.296009	0.20509	-0.221457	0.34807	-0.144205	0.544141	-0.204238	0.38774
Ruminiclostridium 5	-0.227094	0.335616	0.0717641	0.763673	0.137697	0.562643	0.336759	0.146539	-0.189097	0.424606	0.0313014	0.895774	-0.00856338	0.971417	0.0197201	0.934233
Prevotellaceae NK3B31 group	-0.0306535	0.89792	-0.0977398	0.681847	0.0081636	0.972751	0.154604	0.515162	0.0380233	0.873548	0.179645	0.448533	-0.0902168	0.70524	-0.241399	0.305211
Dialister	-0.0751022	0.753	0.0762602	0.749308	0.168704	0.47708	0.230964	0.327221	-0.0475957	0.842058	0.112872	0.635645	-0.277864	0.235556	0.00444983	0.985145
Acidaminococcus	-0.314173	0.177334	-0.112858	0.635689	0.12505	0.599374	-0.0564583	0.813107	-0.164035	0.48953	-0.103253	0.664877	-0.0522257	0.826907	-0.120868	0.611732
Phascolarctobacterium	0.22542	0.339287	0.262876	0.262818	0.0161814	0.946016	-0.175252	0.459887	-0.0575085	0.809691	-0.00652578	0.978216	0.108627	0.648486	0.118318	0.619319
Streptococcus	-0.0513811	0.829667	-0.4428	0.050559	-0.0376901	0.874648	-0.197201	0.404645	0.0505803	0.832285	0.194679	0.410801	0.0420307	0.86034	-0.0303387	0.898963
Catenisphaera	0.00864984	0.971129	-0.0403979	0.865718	0.0705346	0.767614	0.100336	0.673837	-0.00864984	0.971129	0.0403979	0.865718	-0.0705346	0.767614	-0.100336	0.673837
Megamonas	0.126635	0.594717	0.170362	0.472695	-0.0354584	0.882019	-0.117716	0.621116	-0.156329	0.510427	-0.338948	0.143768	0.0354979	0.881888	0.084184	0.724187
Erysipelotrichaceae UCG-003	0.099407	0.676699	0.32518	0.161821	-0.0687838	0.773236	-0.149514	0.529253	-0.164547	0.488158	-0.199073	0.40011	-0.203248	0.390094	-0.219281	0.352948
Mitsuokella	0.187	0.429852	0.471226	0.0359679	0.265969	0.257036	0.252791	0.282236	-0.387198	0.0916733	-0.272632	0.244856	-0.60375	0.00482034	-0.370898	0.107412
Sellimonas	-0.0677581	0.776534	-0.241613	0.30477	0.316456	0.174036	0.33043	0.154761	0.151873	0.5227	0.200006	0.397859	-0.0368291	0.877491	-0.0710738	0.765885
Ruminococcaceae NK4A214 group	-0.0831267	0.727524	-0.120807	0.611916	0.174202	0.462622	0.224844	0.340555	-0.281273	0.229621	-0.119536	0.615691	-0.430141	0.0583533	-0.417376	0.0671036
uncultured bacterium	0.0166665	0.944401	-0.0116054	0.96127	-0.172302	0.467593	0.218571	0.354548	-0.0756166	0.75136	0.00624037	0.979169	-0.366646	0.11182	-0.245661	0.296486
Butyricicoccus	-0.119167	0.616791	-0.073291	0.758786	-0.314498	0.176861	-0.248777	0.290206	-0.0895879	0.707208	-0.122915	0.60567	-0.0660968	0.781885	0.0614358	0.796947
Ruminiclostridium 9	0.411203	0.0716727	0.33668	0.146639	0.284511	0.224074	0.142592	0.548702	-0.0807684	0.734984	-0.0839793	0.724833	-0.262837	0.262891	-0.413364	0.0700471
[Ruminococcus] gauvreauii group	0.280001	0.231823	0.516734	0.0196556	0.416267	0.0679076	0.547501	0.0124645	0.0886245	0.710226	0.0100337	0.966512	0.0961864	0.686655	0.114634	0.630344
Odoribacter	-0.0711361	0.765685	-0.101577	0.67002	-0.2587	0.270752	-0.304145	0.192321	-0.200316	0.397113	-0.221734	0.347453	-0.10176	0.669458	0.0296248	0.90133
Oscillibacter	0.409638	0.0728668	0.413789	0.0697312	0.288916	0.216669	0.212371	0.3687	-0.0790614	0.740398	-0.15269	0.520441	-0.13988	0.556407	-0.152452	0.521098
Ruminococcaceae UCG-013	0.0056546	0.981124	-0.297475	0.202749	-0.330788	0.154287	-0.430212	0.058307	0.0179051	0.940275	-0.109338	0.646329	0.0351168	0.883148	-0.0508938	0.83126
Paraprevotella	0.321482	0.166923	0.367483	0.110943	0.0540409	0.820983	-0.0238556	0.920479	-0.25533	0.277265	-0.281775	0.228754	-0.0512398	0.830128	-0.034243	0.886037
Erysipelatoclostridium	-0.144737	0.542641	-0.375616	0.102669	0.108432	0.649077	0.0546096	0.819128	0.189136	0.424506	0.229502	0.330377	-0.00233864	0.992193	0.105846	0.656949
Parasutterella	-0.337445	0.145666	0.00696326	0.976756	-0.104053	0.662427	-0.203692	0.389037	0.32193	0.166299	0.131048	0.581831	0.53572	0.0149119	0.468074	0.0374013
Ruminococcaceae UCG-014	-0.00846059	0.97176	0.146883	0.536608	0.0816828	0.732089	0.289078	0.216401	-0.0194974	0.934974	0.0922795	0.6988	0.0241542	0.919487	0.106324	0.655491
[Eubacterium] ventriosum group	0.246267	0.295258	0.239863	0.308394	-0.0542842	0.820189	-0.159119	0.502813	-0.144142	0.544318	-0.126112	0.596251	0.0633669	0.790698	0.137972	0.561856
Butyricimonas	-0.436475	0.0543467	-0.35328	0.126525	0.0540483	0.820958	-0.02855	0.904893	0.0382068	0.872943	-0.0306534	0.897921	-0.122267	0.607586	-0.120671	0.612317
Ambiguous_taxa	0.371627	0.106669	0.405397	0.0761792	-0.187753	0.427964	-0.012992	0.956646	-0.368371	0.110016	-0.055877	0.814999	-0.572341	0.00836102	-0.300253	0.198361
Intestinibacter	0.0544659	0.819597	-0.134619	0.571491	-0.040628	0.864959	-0.335368	0.14832	0.20594	0.38371	0.00163144	0.994554	0.135035	0.570294	-0.108188	0.649817
Negativibacillus	0.141079	0.552995	0.281054	0.229998	0.282757	0.227066	0.324746	0.162414	-0.0565162	0.812919	-0.085635	0.719616	-0.244886	0.298061	-0.338026	0.14493
[Eubacterium] ruminantium group	0.243079	0.301753	0.155522	0.512639	0.119146	0.616852	0.442588	0.0506823	-0.3569	0.122415	-0.31305	0.17897	-0.398543	0.0817664	-0.307021	0.187939
metagenome	-0.0184577	0.938435	-0.14614	0.538691	-0.0325138	0.891759	-0.0866242	0.716504	0.0290664	0.903181	0.222281	0.346234	-0.050231	0.833428	-0.00732035	0.975565
Coprococcus 3	-0.137219	0.564015	-0.379824	0.0985687	0.0478825	0.841118	0.137945	0.561935	-0.263675	0.261316	-0.322492	0.165519	-0.245558	0.296696	-0.219822	0.351732
Veillonella	-0.520239	0.0186996	-0.493891	0.0268788	0.0910722	0.702567	0.160459	0.499174	0.45336	0.0446884	0.116667	0.624252	0.376115	0.102176	0.190329	0.421536
Ruminococcaceae UCG-004	0.201334	0.394668	0.192389	0.416434	0.243046	0.301822	0.312488	0.179794	-0.108459	0.648996	0.00993978	0.966825	-0.20051	0.396645	-0.164076	0.489422
Family XIII AD3011 group	0.0241012	0.919663	0.144292	0.543896	0.125503	0.598042	-0.0106185	0.964561	-0.0211649	0.929426	0.0214088	0.928615	-0.185327	0.434065	-0.202816	0.391124
Bilophila	0.0129367	0.95683	-0.116044	0.626116	0.326336	0.160247	0.066745	0.779796	0.164206	0.489072	0.234732	0.319168	0.147408	0.535137	0.145845	0.539522
Flavonifractor	-0.0536281	0.822329	-0.190098	0.42211	0.0563623	0.813419	0.0371649	0.876382	0.291638	0.212175	0.14511	0.541591	0.2115	0.370712	0.0876358	0.713327
Eggerthella	0.474847	0.0343744	0.411354	0.0715581	0.333846	0.150284	0.235592	0.317345	0.102763	0.666378	-0.0756952	0.751109	0.19998	0.39792	-0.00151922	0.994928
Lachnospiraceae ND3007 group	0.399135	0.0812723	0.29862	0.200932	-0.52741	0.0168596	-0.259493	0.269235	0.158554	0.50435	0.310009	0.183457	0.12008	0.614072	0.171188	0.470518
Klebsiella	-0.219189	0.353156	-0.297432	0.202816	-0.230122	0.329037	-0.27911	0.233375	-0.181647	0.443407	-0.262586	0.263364	-0.219028	0.353517	-0.341141	0.141028
Marvinbryantia	0.0128902	0.956986	0.0184621	0.938421	0.152456	0.521088	0.264425	0.259911	-0.243414	0.301068	-0.0618957	0.795457	-0.311054	0.181907	-0.151808	0.522881
Lachnospiraceae UCG-004	-0.276752	0.237513	-0.215373	0.361807	-0.455629	0.0434985	-0.313364	0.178511	0.333571	0.150641	0.495435	0.0263328	0.262077	0.264324	0.43358	0.0561513
Ruminococcaceae UCG-003	-0.157952	0.505992	-0.407964	0.074161	0.063132	0.791457	0.0526971	0.825368	-0.0143132	0.952242	0.241756	0.304476	-0.151473	0.523809	-0.139484	0.557537
Ruminiclostridium 6	0.32112	0.16743	0.0206807	0.931037	0.00815044	0.972795	-0.0710542	0.765948	-0.0697135	0.770249	0.0672256	0.778249	0.0432358	0.856375	-0.0518347	0.828184
Clostridium sensu stricto 1	0.142949	0.547691	-0.0707932	0.766785	-0.0177012	0.940954	0.0224737	0.925073	0.17371	0.463905	0.200394	0.396925	-0.0600733	0.801363	-0.123141	0.605004
Ruminococcaceae UCG-010	-0.00621691	0.979247	0.187208	0.429331	0.046307	0.846286	-0.144656	0.542868	-0.0406033	0.865041	-0.0611807	0.797773	-0.0398982	0.867364	-0.249672	0.288417
Romboutsia	0.20461	0.386855	0.195737	0.408212	-0.305956	0.189554	-0.218521	0.354662	0.187897	0.427605	-0.0119923	0.959979	0.0461548	0.846785	-0.0518837	0.828024
Alloprevotella	-0.00871796	0.970901	0.166321	0.483414	-0.0845522	0.723026	-0.221285	0.348454	-0.00864984	0.971129	0.18179	0.443041	0.0779593	0.7439	0.220739	0.349677
Fusobacterium	0.111627	0.639401	0.0835847	0.726078	-0.0167581	0.944095	-0.20931	0.3758	-0.286675	0.220416	-0.184013	0.437389	0.00770142	0.974293	0.0857102	0.719379
Tyzzerella 4	0.00839587	0.971976	-0.115773	0.626929	-0.180872	0.445387	0.0360014	0.880225	0.424087	0.0623881	0.38193	0.0965619	0.223291	0.34399	-0.109805	0.644912
Coprococcus 1	-0.126823	0.594165	-0.142434	0.549149	0.35106	0.129095	0.355987	0.123442	-0.252435	0.282937	-0.223074	0.34447	-0.413489	0.0699544	-0.348792	0.131758
Deoxycholic acid	0.188584	0.425885	0.280949	0.23018	0.284353	0.224342	0.175964	0.458035	-0.137216	0.564024	-0.15727	0.507852	0.0497589	0.834973	0.0712958	0.765173
Butyric acid	-0.213611	0.365843	-0.112227	0.637591	-0.0968391	0.684633	-0.0257879	0.91406	0.116493	0.624772	0.149636	0.528915	0.161559	0.496198	0.0879821	0.71224
Glu	0.133033	0.576073	0.142001	0.550375	0.269847	0.2499	0.170655	0.471923	0.103102	0.665338	0.058022	0.808022	0.195102	0.409765	0.264705	0.259389
Propionic acid	-0.27941	0.232852	-0.242776	0.302375	-0.0156071	0.94793	0.0288217	0.903992	0.24078	0.306492	0.283239	0.226242	0.243345	0.301208	0.251811	0.28417
Glycerol	-0.113137	0.634848	-0.349659	0.130735	-0.336407	0.146988	-0.30642	0.188848	0.0242735	0.919091	0.0435165	0.855452	-0.0378135	0.874241	0.0637112	0.789585
Cholic acid	-0.0992469	0.677193	0.0206131	0.931262	0.127965	0.59082	-0.202511	0.391852	-0.242452	0.303041	-0.38096	0.0974822	-0.214036	0.364869	-0.193409	0.41392
Asp	-0.168153	0.478541	0.00839793	0.971969	0.0800191	0.737359	0.0917744	0.700375	-0.0139356	0.953501	-0.176356	0.457018	0.125542	0.597927	0.257879	0.272332
Cadaverine	-0.105377	0.658379	-0.00687103	0.977064	0.0265767	0.911441	0.189617	0.423309	-0.229765	0.329809	0.0217664	0.927425	-0.151104	0.524831	-0.103949	0.662745
5-Aminovaleric acid	0.160728	0.498445	0.185518	0.433584	0.0529509	0.824539	0.0538511	0.821601	-0.180829	0.445496	0.0183227	0.938885	-0.0573152	0.810319	0.229815	0.3297
Ala	0.0731238	0.75932	-0.242776	0.302375	0.144087	0.544474	0.0515757	0.829031	-0.133908	0.573543	0.116808	0.623831	-0.0308915	0.897132	0.232849	0.323177
Lys	-0.0425249	0.858714	0.17483	0.460986	-0.217464	0.357051	-0.417915	0.066715	0.291905	0.211739	0.0213765	0.928722	0.452692	0.0450436	0.536994	0.0146299
Glutaric acid	0.0411438	0.86326	-0.0206131	0.931262	0.528178	0.0166715	0.243468	0.300957	0.222616	0.345488	0.0916137	0.700876	0.292352	0.211008	0.325382	0.161544
Quinic acid	-0.1793	0.449419	-0.0900868	0.705647	-0.179464	0.448997	0.118321	0.619311	0.453265	0.0447386	0.15727	0.507852	0.511931	0.0210284	0.502105	0.0240739
Pro	0.0385219	0.871903	0.080162	0.736906	0.262542	0.263446	0.196443	0.406491	-0.00792642	0.973542	-0.0389358	0.870538	0.0208965	0.930319	-0.0417157	0.861377
gamma-Butyrobetaine	-0.0961329	0.686821	0.106119	0.656115	-0.00507932	0.983044	0.0576435	0.809252	0.125393	0.598366	-0.0740544	0.756346	0.109521	0.645775	-0.174447	0.461982
3-(4-Hydroxyphenyl)propionic acid	-0.0919136	0.699941	-0.00916137	0.969422	-0.0552914	0.816906	0.116045	0.626112	0.0369591	0.877061	0.111502	0.63978	0.0044214	0.98524	0.344884	0.136437
Val	0.106891	0.653764	-0.339734	0.142781	0.184696	0.43566	0.248777	0.290206	-0.168622	0.477296	0.0450434	0.850434	-0.0640129	0.78861	0.0356479	0.881393
Pipecolic acid	0.17126	0.470329	0.263389	0.261852	0.200413	0.39688	0.34131	0.140819	0.0210228	0.929899	-0.234378	0.319918	0.156212	0.510748	0.129698	0.585761
N-Acetylaspartic acid	0.112339	0.637252	0.233615	0.321543	0.145571	0.540292	0.0986006	0.679187	-0.164429	0.488475	-0.361874	0.116921	0.00532561	0.982222	0.199477	0.399134
3-Phenylpropionic acid	-0.212863	0.367564	-0.161087	0.497473	-0.347736	0.133011	-0.279874	0.232044	0.330102	0.155195	0.322938	0.164901	0.400983	0.0797431	0.513482	0.020577
Succinic acid	-0.176214	0.457387	-0.0526779	0.82543	0.061534	0.796628	0.408055	0.0740904	0.0769938	0.746972	-0.0106883	0.964328	0.0988316	0.678474	0.045508	0.848908
Leu	0.0985967	0.679199	-0.257282	0.273482	0.236356	0.315733	0.408055	0.0740904	-0.164531	0.4882	0.194679	0.410801	-0.0695087	0.770907	0.0174447	0.941809
Hexanoic acid	-0.0787162	0.741494	-0.299272	0.199904	0.160984	0.497753	0.166104	0.483993	-0.0742652	0.755672	0.0015269	0.994903	-0.181086	0.44484	-0.272289	0.245472
Citrulline	0.157762	0.506509	0.332863	0.151563	0.266966	0.255188	0.270773	0.248217	0.132774	0.576824	0.0916137	0.700876	0.288618	0.217165	0.40047	0.0801654
Isoglutamic acid	0.33474	0.149128	0.181701	0.44327	0.281339	0.229506	0.314005	0.177578	-0.416878	0.0674633	-0.345842	0.13528	-0.593082	0.00584762	-0.314005	0.177578
Cyclohexanecarboxylic acid	-0.227991	0.33366	0.0351318	0.883099	0.0197424	0.934159	-0.0470426	0.843872	0.210907	0.372087	0.222825	0.345023	0.240123	0.307854	0.256634	0.274734
Lauric acid	0.226973	0.335882	0.328283	0.157622	0.0796265	0.738605	0.353445	0.126336	-0.201182	0.395032	-0.262626	0.263288	-0.140563	0.554463	-0.345861	0.135257
N-Acetylglutamic acid	0.298244	0.201528	0.214529	0.363738	0.54578	0.0128004	0.605256	0.00468808	-0.157019	0.508538	-0.0816889	0.73207	-0.166159	0.483847	-0.0584019	0.806788
Nicotinic acid	0.0520918	0.827344	-0.0671834	0.778384	0.240264	0.307561	0.24726	0.293253	0.136007	0.567495	0.107646	0.651466	0.155663	0.512252	0.232849	0.323177
Adipic acid	-0.202568	0.391715	-0.274841	0.2409	0.0060788	0.979708	0.184307	0.436643	0.0370853	0.876644	0.251938	0.283919	-0.195433	0.408955	-0.256362	0.275262
Gly	-0.211991	0.369575	-0.0328283	0.890718	0.0684759	0.774226	0.0379233	0.873878	0.142529	0.548879	0.0816889	0.73207	0.153983	0.516871	0.125905	0.596859
Ile	0.112445	0.636933	-0.311487	0.181268	0.214705	0.363335	0.414881	0.0689229	-0.164936	0.487115	0.0679469	0.775927	-0.0703092	0.768337	0.0242709	0.919099
beta-Ala	0.0948099	0.690926	0.167959	0.479056	0.055515	0.816178	0.0439911	0.853892	-0.0669657	0.779085	-0.139711	0.556889	0.0842676	0.723924	0.0819144	0.731356
Homovanillic acid	0.229914	0.329486	0.144509	0.543283	0.0606461	0.799505	-0.0691245	0.772141	-0.158879	0.503466	0.0452427	0.84978	0.0239999	0.92	0.327807	0.158261
Tyr	0.0402412	0.866234	-0.144292	0.543896	0.15841	0.504743	0.138799	0.559491	-0.125748	0.597322	0.0824524	0.729655	-0.017533	0.941514	0.236642	0.315132
Phe	0.109338	0.646327	-0.310723	0.182397	0.187232	0.42927	0.46494	0.0388701	-0.172062	0.468222	0.0832158	0.727243	-0.0667055	0.779924	-0.128939	0.587973
Dodecanedioic acid	-0.0717946	0.763575	0.0145055	0.951601	-0.194161	0.412072	-0.392127	0.0872664	-0.144987	0.541937	-0.195737	0.408212	-0.110272	0.643499	-0.271181	0.247476
5-Oxoproline	0.105964	0.656587	0.0633662	0.7907	0.178737	0.450866	0.251052	0.285671	-0.0144863	0.951665	0.0587855	0.805542	-0.15909	0.502891	-0.216163	0.360007
N-Methylproline	-0.504329	0.0233558	-0.551973	0.0116254	-0.238375	0.311495	-0.234366	0.319944	0.460133	0.0412092	0.30996	0.18353	0.208478	0.377746	-0.208578	0.377511
Putrescine	0.0659011	0.782516	-0.0855061	0.720021	0.0685945	0.773844	-0.0128939	0.956973	-0.157161	0.508149	0.0671834	0.778384	-0.0421564	0.859927	0.427017	0.0604101
N-Acetylputrescine	0.0718571	0.763375	0.0603351	0.800514	0.0928326	0.697076	-0.0743577	0.755377	-0.14028	0.555268	-0.00232109	0.992251	0.0148671	0.950396	0.224445	0.341436
p-Hydroxyphenylacetic acid	-0.184656	0.435762	-0.15498	0.514128	0.0151181	0.949559	-0.0212371	0.929186	0.103601	0.663812	0.0412262	0.862989	0.0964649	0.685792	0.170655	0.471923
2-(Creatinine-3-yl)propionic acid	-0.354943	0.124624	-0.310723	0.182397	-0.151408	0.523989	-0.129698	0.585761	-0.00472592	0.984224	-0.0435165	0.855452	0.0269775	0.910111	-0.0591604	0.804325
Tyrosine methyl ester	0.121036	0.611234	0.129786	0.585503	0.108904	0.647645	0.260154	0.267973	-0.249093	0.289572	-0.0679469	0.775927	-0.442251	0.0508791	-0.332208	0.152419
Arg	0.200134	0.397551	0.316067	0.174594	-0.350123	0.13019	-0.372407	0.105878	0.39714	0.0829468	0.126732	0.594431	0.482315	0.0312623	0.498312	0.0253387
Creatine	0.100299	0.67395	0.04428	0.852942	0.067993	0.775779	-0.0864652	0.717004	-0.0567698	0.812093	-0.0763448	0.749039	0.0966089	0.685346	0.470249	0.0364074
Histamine	-0.0683192	0.77473	-0.129023	0.58773	0.332443	0.152112	0.188858	0.425201	0.13857	0.560146	0.46494	0.0388702	-0.0182317	0.939188	0.0849482	0.721778
Ser	-0.33649	0.146882	-0.295454	0.20598	0.133598	0.574439	0.0151693	0.949389	0.138436	0.560531	0.0725275	0.761228	0.148889	0.530997	0.172172	0.467933
His	-0.24335	0.301198	-0.0389358	0.870538	-0.291853	0.211823	-0.271531	0.246842	0.291528	0.212357	0.191625	0.418322	0.354616	0.124997	0.476317	0.0337435
1H-Imidazole-4-propionic acid	-0.0458058	0.84793	-0.0847427	0.722426	-0.16972	0.474391	0.103151	0.665188	-0.106248	0.655723	0.147345	0.535312	0.174192	0.462646	0.373166	0.105113
Lactic acid	0.231398	0.326287	-0.17941	0.449135	0.531471	0.0158838	0.510448	0.0214673	-0.135261	0.569642	0.0992482	0.677189	-0.102817	0.666212	-0.135007	0.570373
Hypoxanthine	0.0939156	0.693705	0.0687103	0.773472	0.258783	0.270595	0.261671	0.265092	0.0231179	0.922932	-0.0267207	0.910963	0.115073	0.629026	0.154727	0.514823
Glycocholic acid	-0.0286627	0.90452	-0.135894	0.567821	0.178397	0.451742	0.0819144	0.731356	0.00632085	0.9789	-0.0510639	0.830704	0.128964	0.587902	0.0280556	0.906533
Pantothenic acid	0.208777	0.377047	0.100775	0.672485	0.436263	0.0544773	0.447495	0.04788	-0.000405323	0.998647	0.0778717	0.744179	0.0586066	0.806123	0.144867	0.542274
GABA	0.153784	0.517421	0.137421	0.563437	0.188388	0.426376	0.233608	0.321558	-0.128583	0.589014	-0.0694737	0.771019	-0.0243192	0.918939	-0.0530927	0.824076
Heptanoic acid	-0.218648	0.354375	-0.213002	0.367244	-0.0283706	0.905488	0.0659866	0.78224	-0.078323	0.742744	-0.171276	0.470288	-0.251736	0.284317	-0.493725	0.026938
4-Pyridoxic acid	0.255231	0.277459	0.284003	0.224939	-0.0612128	0.797669	-0.263946	0.260807	0.115647	0.627307	-0.191625	0.418322	0.30075	0.197582	0.117562	0.621575
6-Hydroxyhexanoic acid	0.115862	0.626663	0.0175659	0.941405	0.000830186	0.997228	0.0599414	0.80179	-0.0962424	0.686481	-0.0325692	0.891576	-0.256631	0.27474	-0.330038	0.15528
Choline	-0.113905	0.632537	0.0694737	0.771019	0.0647731	0.786155	0.29201	0.211567	0.00535988	0.982108	-0.106883	0.653789	0.100174	0.674336	0.0948083	0.690931
2-Hydroxyglutaric acid	0.203082	0.390489	0.283239	0.226242	0.152609	0.520663	0.514999	0.0201431	-0.181941	0.442657	-0.295565	0.205801	-0.0642028	0.787997	0.00758752	0.974673
Taurine	0.0659625	0.782318	0.272815	0.244526	-0.0384474	0.872149	-0.240237	0.307618	-0.162347	0.494073	0.112977	0.635328	0.0274617	0.908504	0.587945	0.00640297
Thr	-0.0722273	0.762189	-0.133603	0.574424	0.0342805	0.885913	-0.0356479	0.881393	0.0400221	0.866956	0.168722	0.477031	0.163234	0.491684	0.421707	0.0640305
Ornithine	0.0393088	0.869308	0.127496	0.592194	-0.0450341	0.850465	-0.139558	0.557326	0.0672438	0.77819	0.129023	0.58773	0.259867	0.268521	0.557473	0.0106565
Xanthine	0.00404168	0.986508	-0.174066	0.462976	0.36384	0.1148	0.405021	0.0764777	0.13927	0.558147	0.211475	0.37077	0.123432	0.604143	0.172172	0.467933
Octopine	0.0670269	0.778888	0.126029	0.596495	0.0829349	0.72813	0.250757	0.286257	-0.0947837	0.691007	0.0552632	0.816998	-0.00354569	0.988163	0.0854041	0.720343
Ethyl glucuronide	-0.479421	0.032441	-0.257282	0.273482	-0.132392	0.577931	-0.0553681	0.816657	0.308737	0.185356	0.229798	0.329738	0.372251	0.106036	0.369373	0.108978
Isobutylamine	0.00862785	0.971202	-0.00534413	0.98216	0.0269871	0.910079	-0.0045508	0.984808	0.0308666	0.897214	0.107646	0.651466	0.0670098	0.778944	0.304145	0.192321
Piperidine	-0.410239	0.0724064	-0.0351186	0.883142	0.177594	0.453815	0.0614358	0.796947	0.236206	0.316049	0.311956	0.180576	0.178243	0.452139	0.220287	0.350689
Thiamine	-0.120132	0.613921	-0.255755	0.276439	-0.13761	0.562895	-0.0493003	0.836474	0.694215	0.000684262	0.55808	0.0105537	0.563248	0.00971084	0.368615	0.109763
Creatinine	0.0752488	0.752533	0.220636	0.349905	-0.0289968	0.903412	-0.386059	0.0927144	-0.150939	0.52529	-0.0476937	0.841737	-0.012764	0.957406	0.191059	0.419726
Met	0.142528	0.548881	0.0488607	0.837913	0.182063	0.442346	0.351928	0.128085	-0.141767	0.55104	0.0328283	0.890718	-0.0171214	0.942885	0.219197	0.353138
Pimelic acid	0.00642373	0.978557	0.073291	0.758786	-0.101941	0.6689	-0.0788805	0.740973	-0.29338	0.209333	-0.125413	0.598305	-0.430456	0.0581489	-0.336171	0.147289
Dyphylline	0.411565	0.0713981	0.482499	0.0311884	0.290757	0.213623	0.0773636	0.745795	0.147697	0.534329	-0.0351186	0.883142	0.439692	0.052394	0.323865	0.163622
Taurocholic acid	-0.213151	0.366902	-0.0313347	0.895663	0.166061	0.484108	0.111663	0.639294	-0.201814	0.393518	-0.225765	0.33853	-0.0669991	0.778978	-0.0175495	0.941459
Diphenylcarbazide	-0.140616	0.55431	-0.155743	0.512032	-0.223935	0.342563	-0.32159	0.166773	-0.01081	0.963922	0.0458069	0.847927	0.0528464	0.82488	0.0637112	0.789585
Octanoic acid	0.128948	0.587947	-0.00534413	0.98216	0.0288214	0.903993	0.0424741	0.858881	-0.0968393	0.684633	0.0389945	0.870344	-0.0643225	0.78761	-0.0843167	0.723769
Inosine	-0.168748	0.476961	0.235142	0.318299	-0.118535	0.618672	0.068262	0.774914	0.29301	0.209934	0.129453	0.586474	0.277935	0.23543	0.242421	0.303105
Gln	-0.216	0.360377	-0.161087	0.497473	-0.17826	0.452096	-0.0576435	0.809252	0.100043	0.674739	0.224454	0.341417	0.170593	0.472087	0.250294	0.287178
Malic acid	-0.0506617	0.832019	0.153453	0.518333	0.291447	0.21249	0.323865	0.163622	-0.215672	0.361125	-0.353244	0.126566	-0.13712	0.564299	-0.0584899	0.806502
Thymine	0.37383	0.104446	0.368745	0.109628	0.189434	0.423765	0.280633	0.230728	-0.0607755	0.799086	-0.277895	0.235501	0.271859	0.246249	0.304904	0.191159
Trimethylamine	-0.0557073	0.815552	-0.207206	0.380728	-0.152365	0.521337	-0.247633	0.292503	-0.0443565	0.852691	0.248927	0.289905	0.0636186	0.789884	0.50892	0.021927
Decanoic acid	0.332064	0.152608	0.22369	0.343105	-0.0252619	0.915807	0.0212371	0.929186	-0.228517	0.332515	-0.250024	0.287716	-0.092458	0.698243	0.0243075	0.918978
Saccharopine	0.203078	0.390498	-0.06642	0.780844	0.362087	0.116691	0.230574	0.328062	-0.371039	0.107268	-0.0557317	0.815472	-0.659341	0.00156499	-0.364822	0.11375
N8-Acetylspermidine	-0.407527	0.0745019	-0.138184	0.56125	-0.312929	0.179149	-0.0121355	0.959502	0.337445	0.145666	0.209185	0.376094	0.309888	0.183638	0.329174	0.15643
N-Acetylmuramic acid	-0.0831784	0.727361	-0.271024	0.24776	0.238537	0.311156	0.0675035	0.777354	0.263536	0.261576	0.361874	0.116921	0.231914	0.32518	0.398195	0.0820579
4-(beta-Acetylaminoethyl)imidazole	-0.0783037	0.742805	0.0847427	0.722426	-0.0110267	0.9632	0.0879821	0.71224	0.401368	0.0794273	0.367007	0.111441	0.361959	0.116829	0.355497	0.123996
Trp	-0.00805103	0.973127	0.0175593	0.941427	0.180368	0.446678	0.200994	0.395484	0.12447	0.601081	-0.158034	0.505768	0.118871	0.61767	-0.0136524	0.954445
N6,N6,N6-Trimethyllysine	0.147574	0.534671	0.187808	0.427826	0.0684998	0.774149	-0.0538511	0.821601	-0.159885	0.500732	0.0725275	0.761228	-0.050495	0.832564	0.376958	0.101348
Isethionic acid	-0.0876942	0.713143	0.21739	0.35722	0.0973424	0.683076	0.172615	0.466771	-0.154761	0.51473	-0.145488	0.540525	-0.035612	0.881511	0.0378792	0.874024
Guanine	0.325174	0.161828	0.500822	0.0244961	0.208025	0.378805	0.0758466	0.750626	-0.0180597	0.939761	0.200787	0.395981	0.147272	0.535517	0.350412	0.129852
Stachydrine	-0.393635	0.0859502	-0.311487	0.181268	-0.10583	0.656997	-0.198718	0.400967	0.310036	0.183417	0.382487	0.0960361	0.308828	0.185219	0.249535	0.288689
Biotin	0.21936	0.35277	0.100012	0.674835	0.159728	0.501157	0.204027	0.388239	-0.264329	0.26009	0.00851065	0.971593	-0.284137	0.22471	-0.0953123	0.689366
3-Aminobutyric acid	0.065005	0.785407	-0.0152747	0.949038	0.00206925	0.993092	0.272289	0.245472	-0.0397298	0.86792	0.141968	0.550468	0.101014	0.671749	0.0131743	0.956038
Carnitine	0.177944	0.45291	0.0939041	0.693741	-0.137775	0.562421	-0.242709	0.302513	0.212386	0.368663	0.280185	0.231503	0.332005	0.152686	0.333725	0.150441
Suberic acid	0.0939225	0.693684	-0.0496241	0.835414	0.258569	0.271005	0.245836	0.296133	-0.232524	0.323873	-0.183296	0.439207	-0.392465	0.0869701	-0.377858	0.100469
Spermidine	-0.274066	0.242284	-0.162614	0.493351	0.0772767	0.746071	0.180515	0.446301	0.169374	0.475304	0.238959	0.310275	0.164586	0.488052	0.285942	0.221651
Glyceric acid	-0.174395	0.462119	-0.142001	0.550375	0.148523	0.532018	0.186583	0.430902	0.130024	0.58481	0.185518	0.433584	0.157736	0.506581	0.191892	0.417662
Methionine sulfoxide	0.472614	0.0353502	0.372563	0.105721	0.582356	0.00705557	0.576435	0.00780546	-0.107804	0.650985	-0.200023	0.397817	-0.00144029	0.995192	0.0758466	0.750626
Sinapic acid	0.36598	0.112522	0.0169236	0.943544	-0.434051	0.0558546	-0.119343	0.616265	0.347155	0.133704	0.259371	0.269468	0.376439	0.101858	0.484967	0.0302119
N1,N8-Diacetylspermidine	-0.631517	0.00282183	-0.15269	0.520441	-0.406113	0.075612	-0.078122	0.743383	0.550028	0.0119845	0.257761	0.272559	0.54813	0.0123436	0.282635	0.227276
Diethanolamine	0.0304044	0.898746	0.0557317	0.815472	0.129613	0.586007	0.100876	0.672174	-0.0955003	0.688783	0.126732	0.594431	-0.106141	0.65605	-0.00758466	0.974683
Sarcosine	-0.0920832	0.699412	0.00610758	0.979612	0.00520798	0.982615	0.0106185	0.964561	0.0357491	0.881058	-0.0328777	0.890554	0.0885029	0.710607	0.296248	0.204707
3-Hydroxybutyric acid	0.0329142	0.890433	0.0294038	0.902062	0.0425614	0.858594	0	1	-0.174314	0.462329	-0.016381	0.945352	-0.0673852	0.777735	-0.0371979	0.876273
7-Methylguanine	0.0588596	0.805301	0.357294	0.121973	0.353279	0.126527	0.220417	0.350396	0.367659	0.110759	0.204681	0.386688	0.535039	0.0150644	0.597517	0.00540064
Indole-3-acetic acid	-0.262229	0.264037	-0.126732	0.594431	0.139711	0.556889	0.138799	0.559491	0.0338165	0.887448	-0.0435165	0.855452	0.237069	0.314233	0.325382	0.161544
Urocanic acid	0.337016	0.146211	0.322175	0.165959	0.518628	0.0191344	0.460389	0.041082	-0.00422865	0.985883	-0.0458069	0.847927	-0.0258732	0.913777	-0.10391	0.662865
Uridine	-0.100295	0.673963	0.276368	0.238191	0.0112617	0.962416	0.373924	0.104352	0.101536	0.670146	0.113754	0.632991	0.173905	0.463397	0.17293	0.465945
Terephthalic acid	0.28485	0.223499	-0.0450434	0.850434	-0.0926145	0.697756	-0.0948083	0.690931	0.445838	0.048813	0.329046	0.156601	0.327951	0.158068	0.107702	0.651295
5-Aminoindole	-0.151607	0.523437	-0.0992482	0.677189	-0.489635	0.0284302	-0.684137	0.000878843	0.0744959	0.754936	0.127496	0.592194	0.233096	0.322649	0.279116	0.233365
NAD+	-0.341931	0.14005	-0.0542048	0.820448	-0.486369	0.0296679	-0.552164	0.0115906	0.0259095	0.913656	0.0553833	0.816607	0.255419	0.277092	0.4456	0.0489478
4-Hydroxyphenylacetaldehyde	-0.311102	0.181836	-0.396993	0.083071	0.02413	0.919568	-0.0970837	0.683876	-0.014889	0.950323	0.00230776	0.992296	-0.0909762	0.702867	0.0183416	0.938822
Sebacic acid	0.0329129	0.890438	-0.153129	0.519227	0.178884	0.450488	0.386963	0.0918874	-0.13625	0.566796	-0.109091	0.647077	-0.330076	0.15523	-0.333977	0.150114
2,5-Dihydroxybenzoic acid	-0.11105	0.641146	0.0542865	0.820182	0.0164581	0.945095	0.335242	0.148481	0.0508263	0.83148	-0.00773696	0.974175	0.0840199	0.724705	0.102999	0.665656
Citric acid	-0.226734	0.336403	-0.128361	0.589663	-0.113943	0.632422	-0.157432	0.507409	-0.0686618	0.773628	0.0752118	0.752651	-0.0303409	0.898956	0.109591	0.645561
Carboxymethyllysine	0.500884	0.0244755	0.422187	0.0636972	-0.106185	0.655916	-0.0735712	0.75789	-0.122442	0.607069	-0.0816889	0.73207	0.027415	0.908659	0.295802	0.205421
2-Hydroxyvaleric acid	0.152349	0.521382	0.106089	0.656209	0.077175	0.746395	0.321674	0.166656	-0.179061	0.450033	-0.160482	0.499113	-0.0592989	0.803875	-0.0336636	0.887954
p-Hydroxymandelic acid	0.0338445	0.887355	-0.0011495	0.996162	0.0561152	0.814224	0.375247	0.103034	0.00337656	0.988728	0.027296	0.909054	0.0773685	0.745779	0.0247802	0.917407
Uric acid	0.138505	0.560333	-0.122915	0.60567	0.194027	0.4124	0.0986006	0.679187	0.243546	0.300798	0.318859	0.17061	0.146219	0.538472	0.126332	0.595605
Tyramine	-0.0262763	0.912439	-0.145055	0.541744	-0.0828349	0.728446	-0.205544	0.384644	-0.118887	0.617625	-0.0122198	0.959221	-0.0593833	0.803601	-0.0671495	0.778493
Anserine_divalent	-0.00972216	0.967551	0.13513	0.570018	-0.0975005	0.682587	-0.0826728	0.728958	-0.0863362	0.71741	0.00763448	0.974516	-0.00123834	0.995866	-0.125147	0.599089
Adenine	0.311032	0.18194	0.410735	0.0720283	0.282683	0.227194	0.37089	0.10742	-0.110233	0.643618	0.15727	0.507852	0.0042365	0.985857	0.605256	0.00468808
4-Acetamidobutanoic acid	-0.174533	0.461759	0.0804651	0.735945	-0.301935	0.195736	-0.167874	0.47928	0.171618	0.469388	0.102452	0.667331	0.243469	0.300954	0.318075	0.171723
Pyridoxamine	0.24898	0.2898	0.435165	0.0551576	-0.0487445	0.838294	-0.14335	0.546555	0.210209	0.373708	0.0129786	0.956691	0.410038	0.0725606	0.275323	0.240042
Thymidine	-0.117615	0.621418	-0.0969579	0.684266	-0.026263	0.912483	-0.0136524	0.954445	0.256642	0.27472	0.195443	0.408932	0.29487	0.206921	0.340551	0.141761
2-Hydroxy-4-methylvaleric acid	0.168317	0.478104	0.0179411	0.940156	0.0788441	0.741088	0.0848887	0.721966	-0.187009	0.429831	-0.204653	0.386754	-0.070227	0.768601	-0.0128411	0.957149
Homocitrulline	0.298283	0.201465	0.497004	0.0257868	0.322175	0.165958	0.148659	0.531637	0.571589	0.0084664	0.118334	0.619271	0.692539	0.000713816	0.602981	0.00488901
N-Acetylglutamine	-0.278168	0.235022	-0.0435165	0.855452	-0.164743	0.487633	-0.0690204	0.772475	0.243687	0.300508	0.306384	0.188904	0.107922	0.650626	0.102999	0.665656
Methoxamine	-0.064851	0.785904	0.0870658	0.715117	-0.132505	0.577603	-0.125573	0.597834	0.367557	0.110865	0.372535	0.105749	0.391848	0.0875121	0.319373	0.169883
N6-Acetyllysine	0.312696	0.17949	0.435165	0.0551576	0.230772	0.327635	0.269256	0.25098	0.216783	0.358597	0.0816889	0.73207	0.206556	0.382258	0.196443	0.406491
N-Acetylneuraminic acid	-0.145578	0.540273	0.0618393	0.79564	0.138436	0.560531	0.0849482	0.721778	0.0631565	0.791378	-0.0260554	0.913172	0.192855	0.415283	0.347168	0.133688
Trigonelline	-0.232934	0.322996	-0.171077	0.470812	-0.0419045	0.860756	-0.115461	0.627865	0.205277	0.385276	0.372822	0.105459	0.112135	0.637867	0.136659	0.56562
Pyridoxine	0.148319	0.532589	0.0748179	0.753908	-0.15023	0.52726	-0.160795	0.498265	0.0272688	0.909144	0.104592	0.660777	-0.000646721	0.997841	0.0614358	0.796947
Uracil	0.19379	0.412982	0.0710006	0.766119	0.369954	0.108379	0.355721	0.123743	0.0854183	0.720298	0.0435165	0.855452	0.0881264	0.711787	0.136524	0.566009
Homoserine	-0.186947	0.429987	-0.181701	0.44327	-0.00373226	0.98754	-0.0182032	0.939283	0.00372329	0.98757	0.0961944	0.68663	0.0663414	0.781097	0.0606773	0.799404
6-Aminohexanoic acid	0.0694598	0.771064	0.0595489	0.803064	0.0874422	0.713935	0.213129	0.366952	-0.0559446	0.814779	-0.0413425	0.862606	-0.155594	0.512442	-0.258061	0.271982
Imidazole-4-acetic acid	0.0904775	0.704425	0.0977213	0.681904	0.225597	0.338899	0.191892	0.417662	0.352127	0.127855	0.593422	0.00581232	0.13319	0.57562	0.0371788	0.876336
Hydroxyproline	-0.315774	0.175016	-0.106883	0.653789	-0.0584366	0.806675	0.153969	0.516911	0.0422714	0.859548	0.180174	0.447176	0.0989582	0.678083	0.150935	0.525302
Hydroxyindole	0.0933957	0.695323	0.0312019	0.896103	-0.0638304	0.7892	-0.159879	0.500748	-0.145248	0.541202	-0.0360184	0.880168	0.00784835	0.973803	0.0262412	0.912555
Picolinic acid	0.0575214	0.809649	0.0360184	0.880168	-0.133484	0.574768	-0.338556	0.144261	-0.00783822	0.973837	0.0251175	0.916287	0.32998	0.155357	0.461642	0.0404637
Paraxanthine	0.112381	0.637125	-0.10234	0.667675	-0.114658	0.630273	-0.107702	0.651295	0.728571	0.000269349	0.46151	0.0405286	0.686911	0.000821117	0.395085	0.0846979
Adenosine	-0.250321	0.287124	-0.0114517	0.961782	-0.228225	0.333149	-0.19265	0.415789	0.348573	0.132017	-0.0412262	0.862989	0.425518	0.0614159	0.314005	0.177578
Undecanoic acid	0.242741	0.302448	0.241546	0.304909	0.118064	0.620078	0.27408	0.242258	-0.220366	0.350511	-0.188514	0.42606	-0.280758	0.230511	-0.486625	0.029569
Pyridoxal	-0.455444	0.0435949	-0.40081	0.0798856	-0.297298	0.203029	0.0197201	0.934233	-0.177695	0.453553	-0.0816889	0.73207	0.00952955	0.968194	0.111495	0.639801
Asn	-0.130486	0.583466	-0.0267207	0.910963	-0.00716026	0.976099	-0.0189617	0.936758	-0.178617	0.451176	-0.135894	0.567821	-0.43114	0.0577071	-0.262429	0.263659
Ethanolamine	-0.107985	0.650434	-0.127496	0.592194	0.278388	0.234636	0.414881	0.0689229	0.109503	0.645828	0.212238	0.369005	0.0217677	0.927421	-0.0166863	0.944335
Alloisoleucine	-0.161222	0.49711	-0.254992	0.277925	0.213161	0.366878	0.0462665	0.846419	-0.0939435	0.693618	0.124529	0.600907	-0.0421121	0.860072	-0.0559581	0.814735
N2-Phenylacetylglutamine	0.028967	0.90351	0.0374422	0.875466	0.0268969	0.910378	-0.0568799	0.811735	-0.106464	0.655064	0.0263548	0.912178	-0.0789752	0.740672	-0.0360014	0.880225
N-Methylalanine	-0.172552	0.466936	-0.299723	0.199194	-0.456545	0.0430252	-0.509881	0.0216369	0.120934	0.611538	-0.00546032	0.981772	0.440637	0.0518305	0.577343	0.00768638
N-Acetylhistidine	0.0323905	0.892167	0.362638	0.116094	-0.00138579	0.995374	-0.113012	0.635225	-0.0103454	0.965472	0.0419896	0.860476	-0.000489653	0.998365	0.022754	0.924141
Citramalic acid	0.136505	0.566062	0.133695	0.574159	0.128324	0.589772	0.138326	0.560843	-0.111367	0.640185	-0.104265	0.661777	-0.0550611	0.817657	-0.056929	0.811576
4-Guanidinobutyric acid	-0.0292537	0.90256	0.0900868	0.705647	0.0231872	0.922701	0.148659	0.531637	0.560108	0.0102161	0.144292	0.543896	0.520738	0.0185666	0.29201	0.211567
Shikimic acid	0.238194	0.311874	0.492322	0.0274427	0.109923	0.644556	0.207544	0.379934	0.153619	0.517875	0.345972	0.135124	0.0163648	0.945406	0.0368112	0.87755
2'-Deoxyuridine	-0.0747141	0.754239	-0.116808	0.623831	-0.0854519	0.720192	-0.11377	0.632942	0.170646	0.471945	0.347149	0.133711	0.316072	0.174588	0.409598	0.072898
N-Acetylalanine	-0.178254	0.45211	0.0585035	0.806458	-0.118391	0.619103	-0.0910848	0.702528	0.146013	0.53905	0.226471	0.33698	0.125504	0.598037	0.14197	0.550464
N-Methylserotonin	-0.64441	0.00216255	-0.185518	0.433584	-0.0491919	0.836829	-0.0477834	0.841443	-0.103577	0.663884	-0.00517019	0.982741	-0.21973	0.351939	-0.265383	0.258124
5-Oxohexanoic acid	0.0614022	0.797055	-0.0443467	0.852723	0.0559493	0.814764	0.153409	0.518455	-0.059139	0.804394	-0.00480246	0.983968	-0.19322	0.414386	-0.136772	0.565296
Cyclohexylamine	0.00249477	0.991671	-0.00305379	0.989805	0.265532	0.257847	0.0644696	0.787135	0.00480561	0.983958	0.171012	0.470982	0.00189921	0.99366	0.24726	0.293253
Isopropanolamine	0.0939112	0.693719	-0.00839793	0.971969	0.0956926	0.688186	0.204027	0.388239	-0.150242	0.527227	0.0633662	0.7907	-0.0328861	0.890527	0.285183	0.222933
2-Hydroxyisobutyric acid	-0.152877	0.519923	0.225557	0.338987	0.180946	0.445197	0.280474	0.231002	-0.0641678	0.78811	0.102595	0.666893	-0.10654	0.654832	0.0738729	0.756926
5-Hydroxylysine	-0.228042	0.333548	0.203841	0.388683	-0.00713094	0.976197	0.103151	0.665188	0.108662	0.648379	0.0107044	0.964275	0.182061	0.44235	0.338786	0.143971
3-Hydroxypropionic acid	0.070153	0.768838	0.187991	0.427368	0.129298	0.586926	0.26447	0.259827	0.0144725	0.951711	0.155871	0.511681	0.0425818	0.858527	0.107686	0.651345
S-Methylcysteine	-0.0223478	0.925492	-0.0114517	0.961782	0.206432	0.38255	0.159278	0.50238	-0.0768131	0.747547	-0.158272	0.505118	0.0398821	0.867418	0.255229	0.277463
p-Aminobenzoic acid	0.0811486	0.73378	-0.0114517	0.961782	-0.214518	0.363763	-0.183549	0.438566	0.0189826	0.936688	0.188091	0.427118	-0.0795146	0.73896	0.0197498	0.934134
Mevalolactone	-0.0303574	0.898901	-0.0784402	0.742371	-0.0288554	0.903881	0.0811042	0.73392	0.115578	0.627514	0.302013	0.195614	0.0238543	0.920484	0.0717711	0.76365
allo-Threonine	-0.195059	0.40987	-0.0809255	0.734487	0.0343717	0.885612	-0.0538511	0.821601	-0.0860556	0.718292	0.0809559	0.73439	0.00393431	0.986866	0.104708	0.660425
3-Amino-2-piperidone	0.0686552	0.773649	0.137854	0.562195	0.0519825	0.827702	0.0666167	0.78021	0.00234089	0.992185	0.102186	0.668149	0.0889395	0.709238	0.160416	0.499291
N-Methylglutamic acid	-0.196707	0.405847	0.0633662	0.7907	-0.262244	0.26401	-0.191892	0.417662	0.380391	0.0980259	0.206442	0.382527	0.294701	0.207193	0.295488	0.205925
N-Ethylmaleimide_+H2O	-0.32149	0.166912	-0.0792331	0.739853	-0.00999482	0.966641	-0.0514994	0.82928	0.103931	0.6628	-0.0114201	0.961888	0.0296007	0.901409	0.0636164	0.789891
2-Methylserine	0.00794894	0.973467	-0.251938	0.283919	0.077976	0.743847	-0.00606773	0.979745	-0.113777	0.632922	0.116851	0.6237	0.0100156	0.966572	0.324366	0.162934
2,6-Diaminopimelic acid	-0.364723	0.113857	-0.258809	0.270545	-0.0536365	0.822301	-0.137282	0.563833	0.052708	0.825332	0.0948102	0.690925	0.0214354	0.928526	0.075961	0.750262
AMP	-0.303285	0.193645	-0.234262	0.320165	-0.36147	0.117361	-0.547894	0.0123888	-0.0519082	0.827944	-0.0527538	0.825182	0.0560666	0.814382	0.112098	0.637978
Tetrahydrouridine	-0.28377	0.225335	-0.205367	0.385062	-0.285967	0.221608	-0.396678	0.0833379	0.122323	0.607421	0.0702042	0.768674	0.125896	0.596888	0.232487	0.323951
Nicotinamide	-0.297989	0.201931	-0.00534413	0.98216	-0.419218	0.0657835	-0.414123	0.0694833	0.265448	0.258003	0.161087	0.497473	0.428948	0.0591323	0.502863	0.0238271
threo-beta-Methylaspartic acid	0.369166	0.109192	0.373326	0.104952	0.409596	0.0728994	0.360272	0.118671	-0.32427	0.163066	-0.107646	0.651466	-0.239858	0.308403	0.011377	0.962031
Normetanephrine	0.246203	0.295389	0.178647	0.451099	0.513805	0.020484	0.16307	0.492123	0.0515966	0.828962	0.103849	0.663051	0.0258072	0.913996	0.0993505	0.676873
Caffeine	-0.08139	0.733016	-0.12223	0.607696	0.262952	0.262674	0.104067	0.662386	0.276904	0.237245	0.191372	0.418948	0.259039	0.270103	0.171859	0.468756
Imidazolelactic acid	-0.00344694	0.988493	0.141291	0.552392	-0.211379	0.370993	-0.244388	0.299076	-0.0673999	0.777687	0.0177472	0.940801	0.00717757	0.976041	0.127729	0.59151
SDMA	-0.166102	0.483998	0.0693532	0.771406	-0.182455	0.441346	-0.299773	0.199115	0.053748	0.821938	-0.0395625	0.868471	0.184706	0.435635	0.309573	0.184107
N-Nitrosodiethanolamine	-0.391397	0.0879089	-0.328406	0.157457	-0.240518	0.307034	-0.27684	0.237357	0.189675	0.423164	0.251741	0.284308	0.284052	0.224854	0.324709	0.162464
N-Methylnorsalsolinol	-0.0236716	0.921091	-0.080162	0.736906	-0.163969	0.489709	-0.150935	0.525302	0.137674	0.562709	0.265535	0.257842	0.154941	0.514234	0.315573	0.175306
3-Aminopropane-1,2-diol	-0.0376885	0.874653	-0.080574	0.7356	0.00730768	0.975607	-0.0546096	0.819128	-0.219469	0.352526	-0.34001	0.142436	-0.0512846	0.829982	-0.0313336	0.895667
5'-Deoxy-5'-methylthioadenosine	-0.29781	0.202215	0.0396993	0.86802	-0.321369	0.167082	-0.314764	0.176476	0.437421	0.053767	0.258255	0.271609	0.520879	0.0185291	0.655128	0.00171751
Lipoamide	-0.136487	0.566114	0.163821	0.490105	-0.10409	0.662315	-0.170919	0.471226	0.411532	0.0714236	0.246526	0.294734	0.44895	0.0470727	0.374533	0.103744
N,N-Dimethylglycine	0.162901	0.492579	-0.0167959	0.94397	-0.00401665	0.986591	0.107702	0.651295	0.0361447	0.879751	0.0530785	0.824122	0.171719	0.469123	0.0955293	0.688693
Castanospermine	-0.533957	0.0153091	-0.138392	0.560655	-0.00799326	0.973319	-0.156668	0.509498	0.107832	0.650899	0.19819	0.402244	-0.085241	0.720856	-0.000856075	0.997142
FAD_divalent	0.165749	0.484941	0.255855	0.276244	-0.135932	0.567711	-0.233285	0.322247	-0.0205841	0.931358	0.177371	0.454392	-0.0104292	0.965192	0.0631876	0.791277
S-Adenosylmethionine	-0.14566	0.540041	-0.0473338	0.842917	-0.306632	0.188527	-0.410105	0.0725088	0.224483	0.341351	0.1559	0.511603	0.368533	0.109848	0.715611	0.000388823
N6-Methyllysine	-0.0481157	0.840354	0.19926	0.399658	0.116379	0.625113	0.0629527	0.792037	0.00304498	0.989835	-0.0584633	0.806588	0.159275	0.502388	0.286588	0.220562
Theobromine	0.370275	0.10805	0.0832144	0.727247	0.329615	0.155842	0.37065	0.107665	0.150129	0.527542	0.0931829	0.695985	0.126841	0.594112	0.0378716	0.874049
Guanosine	-0.118095	0.619985	0.0400961	0.866712	0.0287802	0.90413	0.350543	0.129698	0.19676	0.405719	0.210864	0.372186	0.161324	0.496835	-0.0032416	0.989178
N-Acetylornithine	-0.127028	0.593565	-0.143304	0.546684	0.412592	0.070625	0.535299	0.0150059	0.206667	0.381995	0.203931	0.388469	0.203813	0.388748	0.189634	0.423267
Ser-Glu	-0.0428598	0.857612	-0.170249	0.472994	0.466029	0.0383549	0.399712	0.0807926	0.0288769	0.903809	0.150549	0.526374	-0.0243228	0.918927	0.108494	0.648889
Mannosamine	-0.347218	0.133629	-0.350186	0.130117	-0.130226	0.584222	-0.224085	0.342232	0.261031	0.266305	0.287555	0.218939	0.233979	0.320767	0.299029	0.200286
Timolol	0.195545	0.408681	0.0542048	0.820448	0.291013	0.213203	0.380135	0.0982709	-0.203878	0.388594	-0.0435821	0.855236	-0.248111	0.291542	-0.359295	0.119746
3-Guanidinopropionic acid	-0.172128	0.468049	-0.0167959	0.94397	-0.126923	0.593871	-0.159278	0.50238	0.420571	0.0648264	0.18121	0.444523	0.428762	0.0592544	0.201297	0.394757
N-Acetylglucosylamine	0.280786	0.230462	-0.0229034	0.923644	0.421839	0.063939	0.423983	0.0624594	-0.104521	0.660997	0.150201	0.52734	-0.161504	0.496348	-0.0970701	0.683918
Glycerophosphocholine	0.0400105	0.866994	0.0955514	0.688624	0.382526	0.0959999	0.322063	0.166114	-0.362381	0.116372	-0.383286	0.0952858	-0.522208	0.0181791	-0.27911	0.233375
Guanidinosuccinic acid	-0.591174	0.00604908	-0.245699	0.296409	-0.0110222	0.963215	-0.00470169	0.984304	0.687207	0.000815167	0.313227	0.178712	0.583179	0.0069562	0.333013	0.151367
Diethylaminomalonic acid	0.172571	0.466887	-0.0526779	0.82543	0.0907628	0.703534	0.13597	0.567601	-0.102689	0.666606	0.250432	0.286903	-0.0222595	0.925785	0.0262511	0.912522
Serotonin	-0.177001	0.455348	-0.160324	0.499541	0.121055	0.61118	-0.0136524	0.954445	-0.187228	0.429281	-0.239474	0.309202	-0.163056	0.492163	-0.234812	0.318998
Carnosine	-0.237854	0.312587	-0.160566	0.498886	-0.0343543	0.885669	-0.173714	0.463895	0.181767	0.443101	0.299785	0.199095	0.174487	0.461877	0.403496	0.0776994
N5-Ethylglutamine	0.147872	0.533836	-0.347901	0.132815	0.0846284	0.722786	-0.00309983	0.989652	-0.168677	0.47715	0.137888	0.562097	-0.0644948	0.787054	0.0523048	0.826649
Homocarnosine	-0.0401293	0.866603	0.141673	0.551307	-0.0845233	0.723117	0.079759	0.738184	-0.0513075	0.829907	0.0560287	0.814505	0.016281	0.945685	-0.114507	0.630727
Cytosine	-0.220419	0.350392	-0.186281	0.43166	0.0403043	0.866026	0.0637112	0.789585	0.141938	0.550554	0.187808	0.427826	0.260737	0.266863	0.335242	0.148481
N2-Succinylornithine	0.413524	0.0699282	0.353361	0.126432	0.443005	0.0504397	0.406552	0.0752657	0.086687	0.716307	0.358584	0.120535	-0.0657399	0.783036	0.114507	0.630727
Argininosuccinic acid	-0.537699	0.0144758	-0.198066	0.402545	-0.325848	0.16091	-0.372673	0.105609	0.568628	0.00889233	0.180508	0.446318	0.683959	0.00088266	0.628487	0.00299885
Guanidoacetic acid	-0.234851	0.318915	-0.256932	0.274159	-0.129857	0.585298	-0.253108	0.281613	0.0645175	0.78698	0.451569	0.0456453	0.14303	0.54746	0.452962	0.0448996
Cytidine	-0.0299878	0.900126	-0.0135397	0.95482	-0.106973	0.653514	-0.0982584	0.680244	-0.115759	0.626969	-0.0336172	0.888107	0.0117167	0.960898	0.212315	0.368828
Tryptamine	-0.0518714	0.828064	-0.237783	0.312734	-0.185947	0.432502	-0.397594	0.0825634	-0.0189713	0.936726	-0.16035	0.49947	0.0642759	0.787761	0.208252	0.378274
Ethylacetimidate	-0.0044855	0.985026	0.144454	0.543438	-0.217532	0.356897	-0.317921	0.171941	0.0848099	0.722214	0.0207492	0.930809	0.197044	0.405026	0.264183	0.260365
Gly-Gly	-0.203998	0.388309	-0.24773	0.292307	0.244534	0.298779	0.289411	0.215847	-0.0511259	0.830501	-0.0264135	0.911983	0.0804009	0.736149	0.196411	0.406567
2-Amino-2-(hydroxymethyl)-1,3-propanediol	-0.754023	0.000123025	-0.393004	0.0864994	-0.712258	0.000426212	-0.543121	0.0133334	0.771361	6.82882e-05	0.413311	0.0700865	0.658018	0.00161163	0.357721	0.121495
1-Methylhistamine	-0.31222	0.180188	-0.259333	0.269541	-0.0244155	0.918619	-0.0853199	0.720608	0.25204	0.283716	0.0793903	0.739354	0.200184	0.39743	0.0315489	0.894954
Agmatine	-0.428217	0.0596132	-0.166928	0.481796	-0.486721	0.0295324	-0.421093	0.0644597	0.502159	0.0240564	0.387468	0.0914281	0.4852	0.0301207	0.512983	0.0207213
cis-4-Hydroxyproline	0.0271101	0.909671	0.0463632	0.846101	-0.0697202	0.770228	-0.163306	0.491489	-0.0937925	0.694088	-0.0323137	0.892422	0.00915746	0.969435	0.124559	0.60082
Thiamine phosphate	-0.0683262	0.774707	-0.259503	0.269216	-0.109615	0.645488	-0.383724	0.0948762	0.206406	0.382611	0.437156	0.053929	0.180235	0.447018	0.355987	0.123442
beta-Tyr	-0.157629	0.50687	-0.067084	0.778704	-0.303251	0.193697	-0.362417	0.116332	0.0934448	0.69517	0.0860758	0.718229	0.190551	0.420984	0.17684	0.455765
Morpholine	-0.152941	0.519746	-0.0118782	0.96036	-0.00480317	0.983966	-0.111535	0.639678	0.105905	0.656769	0.0192098	0.935932	0.151886	0.522663	0.0787236	0.741471
Hordenine	0.308653	0.185482	0.266162	0.256678	0.364785	0.113791	0.484589	0.0303597	-0.0590281	0.804754	0.108393	0.649195	-0.130454	0.583557	-0.00622977	0.979204
4-Methyl-5-thiazoleethanol	-0.15233	0.521436	0.0402325	0.866263	-0.0898635	0.706346	0.196408	0.406575	0.354421	0.125219	0.0809996	0.734252	0.17818	0.452303	-0.0556449	0.815755
Glu-Glu	0.0249797	0.916744	-0.020691	0.931002	0.161782	0.495596	0.0401987	0.866374	0.0547585	0.818643	0.14683	0.536756	0.0295874	0.901453	0.219213	0.353101
Ectoine	0.135697	0.568387	0.278827	0.233868	0.133338	0.575191	0.225696	0.33868	0.0770241	0.746875	0.171478	0.469757	0.198068	0.402541	0.310755	0.182349
N,N-Dimethylhistidine	-0.273305	0.243646	-0.0977754	0.681737	-0.365867	0.112642	-0.358602	0.120514	0.0491567	0.836944	0.138851	0.559344	0.179918	0.447832	0.115696	0.62716
2'-Deoxyguanosine	0.322087	0.166082	0.340564	0.141745	0.237492	0.313344	0.429401	0.0588354	-0.0420038	0.860429	0.123949	0.602617	-0.177017	0.455308	-0.266895	0.25532
o-Aminophenol	0.0707406	0.766953	-0.00702042	0.976566	0.217877	0.356117	0.246736	0.294311	0.229652	0.330054	0.356559	0.122797	0.14886	0.531077	0.0949322	0.690546
Stool amount	0.738819	0.000198551	0.815519	1.1777e-05	0.724251	0.000305085	0.818479	1.02994e-05	-0.620944	0.00348017	-0.670418	0.00121725	-0.642773	0.00223832	-0.568667	0.0088867
Stool consistency	0.139216	0.558301	0.293927	0.208444	0.320131	0.168815	0.292768	0.210329	-0.0260922	0.91305	-0.0168148	0.943907	-0.137585	0.562966	-0.075173	0.752774
Defecation frequency	1	0	1	0	1	2.43353e-142	1	0	-0.288067	0.218083	-0.257674	0.272725	-0.439197	0.0526908	-0.237905	0.31248
